# Supplementary material for: N-(3-Butyl-4-oxo-1,3-thia­zolidin-2-yl­idene)benzamide
Source: Acta Crystallogr Sect E Struct Rep Online. 2010 Jun 26;66(Pt 7):o1803. doi: 10.1107/S1600536810020556 (PMC3006835; doi:10.1107/S1600536810020556)
Supplement: Supplementary file 1 [file e-66-o1803-sup1.cif]

##############################################################################
###                                                                        ###
###        Electronic paper (Acta Crystallographica Section E)             ###
###                                                                        ###
##############################################################################
#                                                                            #
# This CIF contains the data in a paper accepted for publication in Acta     #
# Crystallographica Section E. It conforms to the requirements of Notes      #
# for Authors for Section E, and has been peer reviewed under the auspices   #
# of the IUCr Commission on Journals.                                        #
#                                                                            #
# Full details of the Crystallographic Information File format               #
# are given in the paper "The Crystallographic Information File (CIF):       #
# a New Standard Archive File for Crystallography" by S. R. Hall, F. H.      #
# Allen and I. D. Brown [Acta Cryst. (1991), A47, 655-685].                  #
#                                                                            #
# The current version of the core CIF dictionary is obtainable from          #
# ftp://ftp.iucr.org/pub/cif_core.dic. The current version number is 2.4.    #
#                                                                            #
# Software is freely available for graphical display of the structure(s) in  #
# this CIF.  For information consult the CIF home page http://www.iucr.org/  #
# cif/home.html                                                              #
#                                                                            #
# This file may be used for bona fide research purposes within the           #
# scientific community so long as proper attribution is given to the journal # 
# article from which it was obtained.                                        #
#                                                                            #
##############################################################################
                                             
data_I
_audit_creation_method     SHELXL-97
_chemical_name_systematic
;
<i>N</i>-(3-Butyl-4-oxo-1,3-thiazolidin-2-ylidene)benzamide
;
_chemical_name_common     ?
_chemical_formula_moiety     'C14 H16 N2 O2 S'
_chemical_formula_sum     'C14 H16 N2 O2 S'
_chemical_formula_iupac     'C14 H16 N2 O2 S'
_chemical_formula_weight     276.35
_chemical_melting_point     ?
_symmetry_cell_setting     monoclinic
_symmetry_space_group_name_H-M     'P 21/n'
_symmetry_space_group_name_Hall     '-P 2yn'
loop_
    _symmetry_equiv_pos_as_xyz
    'x, y, z'
    '-x+1/2, y+1/2, -z+1/2'
    '-x, -y, -z'
    'x-1/2, -y-1/2, z-1/2'
_cell_length_a     5.46900(10)
_cell_length_b     30.5591(8)
_cell_length_c     8.6032(2)
_cell_angle_alpha     90.00
_cell_angle_beta     99.895(3)
_cell_angle_gamma     90.00
_cell_volume     1416.44(6)
_cell_formula_units_Z     4
_cell_measurement_reflns_used     3174
_cell_measurement_theta_min     2.8
_cell_measurement_theta_max     25.0
_cell_measurement_temperature     294(2)
_exptl_crystal_description     platelet
_exptl_crystal_colour     yellow
_exptl_crystal_size_max     0.50
_exptl_crystal_size_mid     0.14
_exptl_crystal_size_min     0.07
_exptl_crystal_density_diffrn     1.296
_exptl_crystal_density_meas     ?
_exptl_crystal_density_method     'not measured'
_exptl_crystal_F_000     584
_exptl_absorpt_coefficient_mu     0.228
_exptl_absorpt_correction_type     multi-scan
_exptl_absorpt_process_details
;
(CrysAlis Pro; Oxford Diffraction, 2008)
;
_exptl_absorpt_correction_T_min     0.8946
_exptl_absorpt_correction_T_max     0.9842
_exptl_special_details
;
;
_diffrn_ambient_temperature     294(2)
_diffrn_radiation_type     MoK\a
_diffrn_radiation_wavelength     0.71073
_diffrn_radiation_source     'fine-focus sealed tube'
_diffrn_radiation_monochromator     graphite
_diffrn_measurement_device_type     'Oxford Diffraction Nova A'
_diffrn_measurement_method     '\w scans'
_diffrn_detector_area_resol_mean     ?
_diffrn_reflns_number     7446
_diffrn_reflns_av_R_equivalents     0.0264
_diffrn_reflns_av_sigmaI/netI     0.0182
_diffrn_reflns_theta_min     1.33
_diffrn_reflns_theta_max     25.11
_diffrn_reflns_theta_full     25.11
_diffrn_measured_fraction_theta_max     0.998
_diffrn_measured_fraction_theta_full     0.998
_diffrn_reflns_limit_h_min     -6
_diffrn_reflns_limit_h_max     3
_diffrn_reflns_limit_k_min     -36
_diffrn_reflns_limit_k_max     36
_diffrn_reflns_limit_l_min     -10
_diffrn_reflns_limit_l_max     10
_diffrn_standards_number     0
_diffrn_standards_interval_count     ?
_diffrn_standards_interval_time     ?
_diffrn_standards_decay_%     ?
_refine_special_details
;
Refinement of <i>F</i>^2^ against ALL reflections. The weighted <i>R</i>-factor
wR and goodness of fit <i>S</i> are based on <i>F</i>^2^, conventional
<i>R</i>-factors <i>R</i> are based on <i>F</i>, with <i>F</i> set to zero for
negative <i>F</i>^2^. The threshold expression of <i>F</i>^2^ >
\s(<i>F</i>^2^) is used only for calculating <i>R</i>-factors(gt) etc. and is
not relevant to the choice of reflections for refinement. <i>R</i>-factors
based on <i>F</i>^2^ are statistically about twice as large as those based on
<i>F</i>, and <i>R</i>- factors based on ALL data will be even larger.
;
_reflns_number_total     2530
_reflns_number_gt     1987
_reflns_threshold_expression     I>2\s(I)
_refine_ls_structure_factor_coef     Fsqd
_refine_ls_matrix_type     full
_refine_ls_R_factor_all     0.0576
_refine_ls_R_factor_gt     0.0441
_refine_ls_wR_factor_gt     0.1211
_refine_ls_wR_factor_ref     0.1293
_refine_ls_goodness_of_fit_ref     1.056
_refine_ls_restrained_S_all     1.056
_refine_ls_number_reflns     2530
_refine_ls_number_parameters     174
_refine_ls_number_restraints     0
_refine_ls_hydrogen_treatment     constr
_refine_ls_weighting_scheme     calc
_refine_ls_weighting_details
         'calc w=1/[\s^2^(Fo^2^)+(0.0615P)^2^+0.3856P] where P=(Fo^2^+2Fc^2^)/3'
_atom_sites_solution_hydrogens     geom
_atom_sites_solution_primary     direct
_atom_sites_solution_secondary     difmap
_refine_ls_shift/su_max     0.001
_refine_ls_shift/su_mean     0.000
_refine_diff_density_max     0.201
_refine_diff_density_min     -0.208
_refine_ls_extinction_method     'SHELXL97 (Sheldrick, 2008)'
_refine_ls_extinction_coef     0.0113(18)
_refine_ls_extinction_expression
                                  'Fc^*^=kFc[1+0.001xFc^2^\l^3^/sin(2\q)]^-1/4^'
loop_
    _atom_type_symbol
    _atom_type_description
    _atom_type_scat_dispersion_real
    _atom_type_scat_dispersion_imag
    _atom_type_scat_source
    'C' 'C' 0.0033 0.0016
                         'International Tables Vol C Tables 4.2.6.8 and 6.1.1.4'
    'H' 'H' 0.0000 0.0000
                         'International Tables Vol C Tables 4.2.6.8 and 6.1.1.4'
    'N' 'N' 0.0061 0.0033
                         'International Tables Vol C Tables 4.2.6.8 and 6.1.1.4'
    'O' 'O' 0.0106 0.0060
                         'International Tables Vol C Tables 4.2.6.8 and 6.1.1.4'
    'S' 'S' 0.1246 0.1234
                         'International Tables Vol C Tables 4.2.6.8 and 6.1.1.4'
_computing_data_collection     'CrysAlis Pro (Oxford Diffraction, 2008)'
_computing_cell_refinement     'CrysAlis Pro (Oxford Diffraction, 2008)'
_computing_data_reduction     'CrysAlis Pro (Oxford Diffraction, 2008)'
_computing_structure_solution     'SHELXL97 (Sheldrick, 2008)'
_computing_structure_refinement     'SHELXL97 (Sheldrick, 2008)'
_computing_molecular_graphics
;
ORTEP-3 for Windows (Farrugia, 1997) and OLEX2 (Dolomanov <i>et al.</i>,
2009).
;
_computing_publication_material     'WinGX (Farrugia, 1999)'
loop_
    _atom_site_type_symbol
    _atom_site_label
    _atom_site_fract_x
    _atom_site_fract_y
    _atom_site_fract_z
    _atom_site_U_iso_or_equiv
    _atom_site_adp_type
    _atom_site_calc_flag
    _atom_site_refinement_flags
    _atom_site_occupancy
    _atom_site_disorder_assembly
    _atom_site_disorder_group
    S S1 0.28923(11) 0.210301(19) 0.34733(8) 0.0680(2) Uani d . 1 . .
    N N1 0.0399(3) 0.14912(6) 0.1466(2) 0.0568(5) Uani d . 1 . .
    N N2 0.4097(3) 0.12988(6) 0.3021(2) 0.0604(5) Uani d . 1 . .
    O O1 -0.1307(3) 0.21815(6) 0.1475(2) 0.0846(6) Uani d . 1 . .
    O O2 0.7761(3) 0.11970(7) 0.4680(2) 0.0903(6) Uani d . 1 . .
    C C1 -0.3441(4) 0.12483(8) -0.0946(3) 0.0675(6) Uani d . 1 . .
    H H1 -0.2120 0.1058 -0.0637 0.081 Uiso calc R 1 . .
    C C2 -0.5428(5) 0.11225(10) -0.2086(3) 0.0834(8) Uani d . 1 . .
    H H2 -0.5435 0.0846 -0.2540 0.100 Uiso calc R 1 . .
    C C3 -0.7382(5) 0.14015(11) -0.2550(3) 0.0850(8) Uani d . 1 . .
    H H3 -0.8711 0.1313 -0.3310 0.102 Uiso calc R 1 . .
    C C4 -0.7377(4) 0.18069(11) -0.1902(3) 0.0798(8) Uani d . 1 . .
    H H4 -0.8697 0.1996 -0.2228 0.096 Uiso calc R 1 . .
    C C5 -0.5429(4) 0.19391(8) -0.0765(3) 0.0674(6) Uani d . 1 . .
    H H5 -0.5441 0.2217 -0.0322 0.081 Uiso calc R 1 . .
    C C6 -0.3447(4) 0.16583(7) -0.0278(2) 0.0555(5) Uani d . 1 . .
    C C7 -0.1369(4) 0.18080(7) 0.0965(3) 0.0588(5) Uani d . 1 . .
    C C8 0.2273(4) 0.16005(7) 0.2522(2) 0.0543(5) Uani d . 1 . .
    C C9 0.6056(4) 0.14333(9) 0.4145(3) 0.0669(6) Uani d . 1 . .
    C C10 0.5774(4) 0.19006(9) 0.4582(3) 0.0740(7) Uani d . 1 . .
    H H10A 0.7154 0.2071 0.4338 0.089 Uiso calc R 1 . .
    H H10B 0.5756 0.1925 0.5704 0.089 Uiso calc R 1 . .
    C C11 0.4005(4) 0.08576(8) 0.2365(3) 0.0693(6) Uani d . 1 . .
    H H11A 0.5683 0.0746 0.2452 0.083 Uiso calc R 1 . .
    H H11B 0.3289 0.0870 0.1253 0.083 Uiso calc R 1 . .
    C C12 0.2517(5) 0.05489(9) 0.3177(4) 0.0900(8) Uani d . 1 . .
    H H12A 0.0871 0.0669 0.3160 0.108 Uiso calc R 1 . .
    H H12B 0.3303 0.0516 0.4271 0.108 Uiso calc R 1 . .
    C C13 0.2296(8) 0.01017(11) 0.2380(6) 0.1436(17) Uani d . 1 . .
    H H13A 0.1831 0.0146 0.1251 0.172 Uiso calc R 1 . .
    H H13B 0.3921 -0.0035 0.2564 0.172 Uiso calc R 1 . .
    C C14 0.0574(10) -0.01942(15) 0.2872(8) 0.194(3) Uani d . 1 . .
    H H14A 0.0878 -0.0214 0.4002 0.291 Uiso calc R 1 . .
    H H14B 0.0767 -0.0478 0.2430 0.291 Uiso calc R 1 . .
    H H14C -0.1084 -0.0091 0.2515 0.291 Uiso calc R 1 . .
loop_
    _atom_site_aniso_label
    _atom_site_aniso_U_11
    _atom_site_aniso_U_22
    _atom_site_aniso_U_33
    _atom_site_aniso_U_12
    _atom_site_aniso_U_13
    _atom_site_aniso_U_23
    S1 0.0674(4) 0.0599(4) 0.0716(4) -0.0109(3) -0.0022(3) -0.0083(3)
    N1 0.0544(10) 0.0541(10) 0.0564(10) -0.0011(8) -0.0061(8) 0.0013(8)
    N2 0.0529(10) 0.0640(11) 0.0592(10) 0.0002(8) -0.0045(8) 0.0004(9)
    O1 0.0866(12) 0.0620(10) 0.0931(13) 0.0110(8) -0.0190(10) -0.0116(9)
    O2 0.0606(10) 0.1150(15) 0.0852(12) 0.0086(10) -0.0155(9) 0.0012(11)
    C1 0.0633(13) 0.0679(14) 0.0656(14) -0.0014(11) -0.0054(11) -0.0005(11)
    C2 0.0786(17) 0.0852(18) 0.0781(17) -0.0140(14) -0.0104(13) -0.0076(14)
    C3 0.0620(15) 0.115(2) 0.0689(16) -0.0187(15) -0.0132(12) 0.0112(16)
    C4 0.0534(13) 0.102(2) 0.0792(17) 0.0026(13) -0.0040(12) 0.0219(16)
    C5 0.0577(13) 0.0705(14) 0.0714(14) 0.0035(11) 0.0035(11) 0.0101(12)
    C6 0.0495(11) 0.0596(12) 0.0548(11) -0.0026(9) 0.0021(9) 0.0075(10)
    C7 0.0584(12) 0.0539(12) 0.0606(12) 0.0001(10) 0.0001(10) 0.0009(10)
    C8 0.0534(11) 0.0540(12) 0.0531(11) -0.0059(9) 0.0027(9) 0.0013(9)
    C9 0.0506(12) 0.0865(17) 0.0590(13) -0.0085(11) -0.0035(10) 0.0037(12)
    C10 0.0615(14) 0.0884(18) 0.0669(14) -0.0221(12) -0.0039(11) -0.0040(13)
    C11 0.0608(13) 0.0674(14) 0.0751(15) 0.0091(11) -0.0013(11) -0.0030(12)
    C12 0.0860(19) 0.0689(16) 0.114(2) 0.0021(14) 0.0156(17) -0.0020(16)
    C13 0.144(3) 0.0650(19) 0.234(5) -0.012(2) 0.068(3) -0.017(3)
    C14 0.179(5) 0.108(3) 0.313(8) -0.038(3) 0.093(5) -0.040(4)
_geom_special_details
;
All esds (except the esd in the dihedral angle between two l.s. planes) are
estimated using the full covariance matrix. The cell esds are taken into
account individually in the estimation of esds in distances, angles and
torsion angles; correlations between esds in cell parameters are only used
when they are defined by crystal symmetry. An approximate (isotropic)
treatment of cell esds is used for estimating esds involving l.s. planes.
;
loop_
    _geom_bond_atom_site_label_1
    _geom_bond_atom_site_label_2
    _geom_bond_site_symmetry_2
    _geom_bond_distance
    _geom_bond_publ_flag
    S1 C8 . 1.746(2) ?
    S1 C10 . 1.805(2) ?
    N1 C8 . 1.291(3) ?
    N1 C7 . 1.384(3) ?
    N2 C8 . 1.372(3) ?
    N2 C9 . 1.377(3) ?
    N2 C11 . 1.459(3) ?
    O1 C7 . 1.221(3) ?
    O2 C9 . 1.206(3) ?
    C1 C6 . 1.379(3) ?
    C1 C2 . 1.387(3) ?
    C1 H1 . 0.9300 ?
    C2 C3 . 1.372(4) ?
    C2 H2 . 0.9300 ?
    C3 C4 . 1.359(4) ?
    C3 H3 . 0.9300 ?
    C4 C5 . 1.377(3) ?
    C4 H4 . 0.9300 ?
    C5 C6 . 1.390(3) ?
    C5 H5 . 0.9300 ?
    C6 C7 . 1.492(3) ?
    C9 C10 . 1.491(4) ?
    C10 H10A . 0.9700 ?
    C10 H10B . 0.9700 ?
    C11 C12 . 1.495(4) ?
    C11 H11A . 0.9700 ?
    C11 H11B . 0.9700 ?
    C12 C13 . 1.525(5) ?
    C12 H12A . 0.9700 ?
    C12 H12B . 0.9700 ?
    C13 C14 . 1.421(5) ?
    C13 H13A . 0.9700 ?
    C13 H13B . 0.9700 ?
    C14 H14A . 0.9600 ?
    C14 H14B . 0.9600 ?
    C14 H14C . 0.9600 ?
loop_
    _geom_angle_atom_site_label_1
    _geom_angle_atom_site_label_2
    _geom_angle_atom_site_label_3
    _geom_angle_site_symmetry_1
    _geom_angle_site_symmetry_3
    _geom_angle
    _geom_angle_publ_flag
    C8 S1 C10 . . 91.59(11) ?
    C8 N1 C7 . . 117.76(19) ?
    C8 N2 C9 . . 117.08(19) ?
    C8 N2 C11 . . 121.66(17) ?
    C9 N2 C11 . . 121.24(19) ?
    C6 C1 C2 . . 119.3(2) ?
    C6 C1 H1 . . 120.4 ?
    C2 C1 H1 . . 120.4 ?
    C3 C2 C1 . . 120.7(3) ?
    C3 C2 H2 . . 119.7 ?
    C1 C2 H2 . . 119.7 ?
    C4 C3 C2 . . 120.0(2) ?
    C4 C3 H3 . . 120.0 ?
    C2 C3 H3 . . 120.0 ?
    C3 C4 C5 . . 120.4(2) ?
    C3 C4 H4 . . 119.8 ?
    C5 C4 H4 . . 119.8 ?
    C4 C5 C6 . . 120.1(2) ?
    C4 C5 H5 . . 120.0 ?
    C6 C5 H5 . . 120.0 ?
    C1 C6 C5 . . 119.5(2) ?
    C1 C6 C7 . . 121.44(19) ?
    C5 C6 C7 . . 119.0(2) ?
    O1 C7 N1 . . 124.6(2) ?
    O1 C7 C6 . . 121.0(2) ?
    N1 C7 C6 . . 114.46(19) ?
    N1 C8 N2 . . 119.52(19) ?
    N1 C8 S1 . . 128.62(17) ?
    N2 C8 S1 . . 111.86(14) ?
    O2 C9 N2 . . 123.1(2) ?
    O2 C9 C10 . . 125.7(2) ?
    N2 C9 C10 . . 111.2(2) ?
    C9 C10 S1 . . 108.30(15) ?
    C9 C10 H10A . . 110.0 ?
    S1 C10 H10A . . 110.0 ?
    C9 C10 H10B . . 110.0 ?
    S1 C10 H10B . . 110.0 ?
    H10A C10 H10B . . 108.4 ?
    N2 C11 C12 . . 112.8(2) ?
    N2 C11 H11A . . 109.0 ?
    C12 C11 H11A . . 109.0 ?
    N2 C11 H11B . . 109.0 ?
    C12 C11 H11B . . 109.0 ?
    H11A C11 H11B . . 107.8 ?
    C11 C12 C13 . . 111.3(3) ?
    C11 C12 H12A . . 109.4 ?
    C13 C12 H12A . . 109.4 ?
    C11 C12 H12B . . 109.4 ?
    C13 C12 H12B . . 109.4 ?
    H12A C12 H12B . . 108.0 ?
    C14 C13 C12 . . 116.2(4) ?
    C14 C13 H13A . . 108.2 ?
    C12 C13 H13A . . 108.2 ?
    C14 C13 H13B . . 108.2 ?
    C12 C13 H13B . . 108.2 ?
    H13A C13 H13B . . 107.4 ?
    C13 C14 H14A . . 109.5 ?
    C13 C14 H14B . . 109.5 ?
    H14A C14 H14B . . 109.5 ?
    C13 C14 H14C . . 109.5 ?
    H14A C14 H14C . . 109.5 ?
    H14B C14 H14C . . 109.5 ?
loop_
    _geom_torsion_atom_site_label_1
    _geom_torsion_atom_site_label_2
    _geom_torsion_atom_site_label_3
    _geom_torsion_atom_site_label_4
    _geom_torsion_site_symmetry_1
    _geom_torsion_site_symmetry_2
    _geom_torsion_site_symmetry_3
    _geom_torsion_site_symmetry_4
    _geom_torsion
    _geom_torsion_publ_flag
    C6 C1 C2 C3 . . . . 0.1(4) ?
    C1 C2 C3 C4 . . . . 0.5(4) ?
    C2 C3 C4 C5 . . . . -0.7(4) ?
    C3 C4 C5 C6 . . . . 0.3(4) ?
    C2 C1 C6 C5 . . . . -0.5(4) ?
    C2 C1 C6 C7 . . . . 179.3(2) ?
    C4 C5 C6 C1 . . . . 0.3(4) ?
    C4 C5 C6 C7 . . . . -179.5(2) ?
    C8 N1 C7 O1 . . . . -1.5(4) ?
    C8 N1 C7 C6 . . . . 178.87(18) ?
    C1 C6 C7 O1 . . . . 175.0(2) ?
    C5 C6 C7 O1 . . . . -5.1(3) ?
    C1 C6 C7 N1 . . . . -5.3(3) ?
    C5 C6 C7 N1 . . . . 174.51(19) ?
    C7 N1 C8 N2 . . . . -178.42(19) ?
    C7 N1 C8 S1 . . . . 1.5(3) ?
    C9 N2 C8 N1 . . . . 179.8(2) ?
    C11 N2 C8 N1 . . . . 1.3(3) ?
    C9 N2 C8 S1 . . . . -0.2(3) ?
    C11 N2 C8 S1 . . . . -178.67(17) ?
    C10 S1 C8 N1 . . . . -179.2(2) ?
    C10 S1 C8 N2 . . . . 0.77(18) ?
    C8 N2 C9 O2 . . . . 179.6(2) ?
    C11 N2 C9 O2 . . . . -1.9(4) ?
    C8 N2 C9 C10 . . . . -0.7(3) ?
    C11 N2 C9 C10 . . . . 177.8(2) ?
    O2 C9 C10 S1 . . . . -179.1(2) ?
    N2 C9 C10 S1 . . . . 1.2(3) ?
    C8 S1 C10 C9 . . . . -1.12(19) ?
    C8 N2 C11 C12 . . . . -85.8(3) ?
    C9 N2 C11 C12 . . . . 95.8(3) ?
    N2 C11 C12 C13 . . . . 175.6(3) ?
    C11 C12 C13 C14 . . . . -169.4(4) ?
loop_
    _geom_hbond_atom_site_label_D
    _geom_hbond_atom_site_label_H
    _geom_hbond_atom_site_label_A
    _geom_hbond_site_symmetry_A
    _geom_hbond_distance_DH
    _geom_hbond_distance_HA
    _geom_hbond_distance_DA
    _geom_hbond_angle_DHA
    _geom_hbond_publ_flag
    C3 H3 O2 1_354 0.93 2.39 3.309(3) 172 y
data_global
_journal_date_recd_electronic     2010-04-27
_journal_date_accepted     2010-05-30
_journal_name_full     'Acta Crystallographica, Section E'
_journal_year     2010
_journal_volume     66
_journal_issue      7
_journal_page_first     o1803
_journal_page_last     o1803
_journal_paper_category     QO
_journal_coeditor_code     SJ2789
_publ_contact_author_name
;
Dr. Zhao, H.-R.
;
_publ_contact_author_address
;
 Department of Chemistry
 Zhejiang University
 Hangzhou 310027
 People's Republic of China
;
_publ_contact_author_email     zhr0103@zju.edu.cn
_publ_contact_author_fax     '86-571-87951895'
_publ_contact_author_phone     '86-571-87951352'
_publ_section_title
;
<i>N</i>-(3-Butyl-4-oxo-1,3-thiazolidin-2-ylidene)benzamide
;
loop_
    _publ_author_name
    _publ_author_address
    'Zhao, Hua-Rong'
;
 Department of Chemistry
 Zhejiang University
 Hangzhou 310027
 People's Republic of China
;
    'Wang, Hai-Yan'
;
 Department of Chemistry
 Zhejiang University
 Hangzhou 310027
 People's Republic of China
;
    'Meng, Xiang-Wu'
;
 Department of Chemistry
 Zhejiang University
 Hangzhou 310027
 People's Republic of China
;
