# Supplementary material for: N-(3-Butyl-4-oxo-1,3-thia­zolidin-2-yl­idene)benzamide
Source: Acta Crystallogr Sect E Struct Rep Online. 2010 Jun 26;66(Pt 7):o1803. doi: 10.1107/S1600536810020556 (PMC3006835; doi:10.1107/S1600536810020556)
Supplement: Supplementary file 2 [file e-66-o1803-Isup2.hkl]

#
# h,k,l, Fc-squared, Fo-squared, sigma(Fo-squared) and status flag
#
data_I
_shelx_title ' 091227_why091221_again in space group P 1 21/n 1'
_shelx_refln_list_code          4
_shelx_F_calc_maximum      207.24
_exptl_crystal_F_000       584.00
_reflns_d_resolution_high  0.8375
 
loop_
 _symmetry_equiv_pos_as_xyz
 'x, y, z'
 '-x+1/2, y+1/2, -z+1/2'
 '-x, -y, -z'
 'x-1/2, -y-1/2, z-1/2'
 
_cell_length_a     5.4690
_cell_length_b    30.5591
_cell_length_c     8.6032
_cell_angle_alpha  90.000
_cell_angle_beta   99.895
_cell_angle_gamma  90.000
 
_shelx_F_squared_multiplier     1.000
 
loop_
 _refln_index_h
 _refln_index_k
 _refln_index_l
 _refln_F_squared_calc
 _refln_F_squared_meas
 _refln_F_squared_sigma
 _refln_observed_status
   2   0   0     3587.41     3449.58     16.05 o
   4   0   0       79.27       81.78      2.56 o
   6   0   0       68.82       71.82      3.88 o
   1   1   0     1252.75     1192.30      3.31 o
   2   1   0     1021.53      934.96      5.90 o
   3   1   0       65.41       79.45      2.30 o
   4   1   0      138.27      134.85      3.12 o
   5   1   0       30.15       28.17      1.93 o
   6   1   0       30.94       32.33      2.31 o
   0   2   0     8522.45     9339.45     44.71 o
   1   2   0     1190.52     1163.90      7.85 o
   2   2   0      455.80      465.40      4.17 o
   3   2   0      105.44      107.73      3.93 o
   4   2   0        2.12        2.95      1.51 o
   5   2   0      408.65      416.58      6.30 o
   6   2   0        0.68        2.54      1.37 o
   1   3   0     5343.18     4721.15     18.53 o
   2   3   0      108.31      111.93      2.21 o
   3   3   0      134.22      133.38      4.49 o
   4   3   0      188.37      182.00      2.38 o
   5   3   0        0.05       -0.18      1.68 o
   6   3   0        3.04        3.21      1.25 o
   0   4   0     8363.05     8653.12     58.20 o
   1   4   0       37.55       41.51      1.65 o
   2   4   0       45.63       37.68      2.19 o
   3   4   0     1479.95     1530.29     10.58 o
   4   4   0        9.86       11.48      0.89 o
   5   4   0      219.29      227.97      4.73 o
   6   4   0       13.27       12.89      1.32 o
   1   5   0     1397.00     1291.02      8.87 o
   2   5   0     1499.03     1421.80      6.22 o
   3   5   0        1.11        5.84      1.05 o
   4   5   0        4.32        2.25      0.91 o
   5   5   0      206.23      210.04      4.40 o
   6   5   0        0.00       -0.05      1.21 o
   0   6   0    12406.59    12920.89     88.11 o
   1   6   0     3059.93     3014.95     14.25 o
   2   6   0      119.12      124.11      2.02 o
   3   6   0     2538.95     2511.10      8.88 o
   4   6   0        6.82        8.17      0.91 o
   5   6   0        2.64       10.08      1.71 o
   6   6   0        0.56        0.22      1.18 o
   1   7   0      437.40      455.52      5.72 o
   2   7   0      324.34      299.12      4.68 o
   3   7   0       58.23       77.28      2.15 o
   4   7   0       40.37       40.22      1.37 o
   5   7   0      235.52      214.98      5.21 o
   6   7   0        1.87        3.04      1.25 o
   0   8   0        3.50       15.51      1.04 o
   1   8   0       17.01       27.81      1.78 o
   2   8   0       59.41       65.02      6.45 o
   3   8   0       80.57       85.02      2.06 o
   4   8   0        0.82        2.64      0.84 o
   5   8   0       32.86       30.15      1.85 o
   6   8   0        0.73        1.81      1.68 o
   1   9   0      252.86      229.11      4.46 o
   2   9   0      941.20      944.28     23.57 o
   3   9   0       17.02       14.39      0.76 o
   4   9   0       64.38       60.72      1.64 o
   5   9   0       37.97       37.78      3.31 o
   6   9   0        4.23        4.94      1.45 o
   0  10   0     2453.83     2566.81     12.02 o
   1  10   0       51.10       58.01      2.45 o
   2  10   0       31.59       46.82      4.70 o
   3  10   0       19.49       24.94      0.94 o
   4  10   0        4.69        5.24      0.92 o
   5  10   0        0.03       -1.42      1.42 o
   6  10   0        0.87        1.38      1.56 o
   1  11   0      222.13      255.29      3.62 o
   2  11   0     1706.48     1747.42     23.75 o
   3  11   0      138.86      154.72      2.09 o
   4  11   0       47.21       42.61      1.38 o
   5  11   0        0.27       -1.43      1.43 o
   6  11   0       61.25       60.63      2.10 o
   0  12   0     3614.07     3502.12     15.49 o
   1  12   0      456.11      490.80     10.95 o
   2  12   0      414.19      365.89     13.35 o
   3  12   0       63.40       69.06      1.47 o
   4  12   0       39.30       36.27      1.36 o
   5  12   0       22.28       19.10      1.64 o
   6  12   0        1.71       -0.62      1.90 o
   1  13   0     1026.67     1028.95      5.91 o
   2  13   0      214.60      215.66      3.69 o
   3  13   0      106.72      104.86      1.70 o
   4  13   0      219.08      219.93      3.06 o
   5  13   0       11.59        8.55      1.70 o
   6  13   0       25.77       24.68      2.23 o
   0  14   0     2582.16     2604.88     14.60 o
   1  14   0        1.92       13.16      1.68 o
   2  14   0      206.30      185.15      4.70 o
   3  14   0       37.60       39.68      1.14 o
   4  14   0       17.61       18.11      1.34 o
   5  14   0        1.25        0.92      1.66 o
   1  15   0      571.42      592.91      8.79 o
   2  15   0       34.36       28.56      0.93 o
   3  15   0       73.48       72.62      1.50 o
   4  15   0       62.54       60.78      3.58 o
   5  15   0        1.65        2.94      1.73 o
   0  16   0        1.02        7.45      1.02 o
   1  16   0     1126.97     1135.14     12.46 o
   2  16   0       25.30       21.30      0.81 o
   3  16   0       25.80       27.27      1.29 o
   4  16   0       12.94       14.40      1.33 o
   5  16   0        0.52        0.85      1.61 o
   1  17   0        0.12        1.00      1.03 o
   2  17   0        2.07        0.38      0.73 o
   3  17   0      185.89      202.37      3.27 o
   4  17   0        3.09        1.65      1.46 o
   5  17   0        8.09       11.19      2.39 o
   0  18   0       49.84       55.47      3.27 o
   1  18   0      736.94      726.36      6.36 o
   2  18   0      653.55      630.49      9.93 o
   3  18   0       77.62       71.62      2.17 o
   4  18   0       39.36       42.57      2.82 o
   5  18   0        2.18        3.46      1.51 o
   1  19   0       83.59       99.74      2.06 o
   2  19   0       28.34       29.34      1.22 o
   3  19   0       38.86       36.98      1.52 o
   4  19   0       45.87       44.19      2.95 o
   5  19   0       49.34       50.53      2.44 o
   0  20   0       18.04       16.63      2.23 o
   1  20   0      204.26      177.75      2.57 o
   2  20   0       16.21       14.63      0.97 o
   3  20   0      149.26      156.76      3.44 o
   4  20   0       95.86       95.23      3.92 o
   5  20   0        7.75       10.11      1.52 o
   1  21   0       11.94       15.30      1.17 o
   2  21   0       99.88       88.75      2.42 o
   3  21   0       24.22       21.29      1.78 o
   4  21   0       27.59       25.00      2.24 o
   5  21   0       24.80       25.41      1.89 o
   0  22   0       42.98       38.17      3.35 o
   1  22   0       27.94       22.44      1.31 o
   2  22   0       63.87       61.15      1.70 o
   3  22   0        1.02       -0.29      1.27 o
   4  22   0       66.82       64.49      3.13 o
   5  22   0        3.98        4.04      2.41 o
   1  23   0       16.61       18.77      1.47 o
   2  23   0       14.03       12.52      1.13 o
   3  23   0       17.07       15.95      1.87 o
   4  23   0        0.13        1.32      1.62 o
   0  24   0      181.01      184.39      7.37 o
   1  24   0       49.69       45.02      2.17 o
   2  24   0      353.52      335.66      4.82 o
   3  24   0      110.91      116.66      3.52 o
   4  24   0        0.66        1.79      1.48 o
   1  25   0      147.65      142.23      5.30 o
   2  25   0       82.75       98.41      3.30 o
   3  25   0       11.19       10.64      1.41 o
   4  25   0        0.03        0.08      1.54 o
   0  26   0      156.70      174.66      5.06 o
   1  26   0       99.42       90.82      3.04 o
   2  26   0      235.08      233.35      4.04 o
   3  26   0       22.89       21.84      1.56 o
   4  26   0        0.05       -0.93      1.97 o
   1  27   0       79.51       79.47      2.79 o
   2  27   0       46.09       50.54      2.55 o
   3  27   0       47.98       48.82      2.08 o
   4  27   0       45.47       44.39      2.83 o
   0  28   0        5.11        1.92      2.59 o
   1  28   0       30.44       19.30      2.00 o
   2  28   0       20.54       22.62      1.92 o
   3  28   0        4.52        4.87      1.76 o
   4  28   0        1.50        3.30      2.13 o
   1  29   0        4.90        6.20      1.88 o
   2  29   0       20.73       21.79      1.77 o
   3  29   0       22.11       24.66      2.10 o
   0  30   0      172.48      186.82      7.30 o
   1  30   0       57.73       54.44      2.28 o
   2  30   0        5.60        7.61      1.43 o
   3  30   0       17.88       16.45      2.36 o
   1  31   0       12.43       12.27      2.06 o
   2  31   0       14.30       15.74      1.49 o
   3  31   0       12.13       14.47      2.16 o
   0  32   0       13.99       16.49      2.95 o
   1  32   0       29.49       29.54      1.69 o
   2  32   0        0.54        0.80      1.36 o
   3  32   0        9.37        7.83      2.13 o
   1  33   0        8.16        9.75      1.87 o
   2  33   0        2.58        2.12      1.28 o
   0  34   0        3.27        4.13      2.16 o
   1  34   0       13.95       15.89      1.78 o
   2  34   0        2.50        0.12      1.45 o
   1  35   0        2.18        2.40      1.52 o
   0  36   0       12.03        7.48      1.50 o
   1  36   0        3.42        4.18      1.45 o
  -5   0   1        2.21        3.91      1.51 o
  -3   0   1      295.30      268.54      5.42 o
  -1   0   1     8112.96     7963.39    164.59 o
   1   0   1      924.60      827.60      7.58 o
   3   0   1       22.44       31.70      2.41 o
   5   0   1       62.64       70.08      2.71 o
  -6   1   1       58.77       63.87      3.63 o
  -5   1   1      112.90      115.79      2.62 o
  -4   1   1        0.03        0.32      0.97 o
  -3   1   1       12.79       11.45      2.20 o
  -2   1   1       39.06       40.20      1.33 o
  -1   1   1     2236.50     2278.44      4.19 o
   0   1   1       89.33       64.34      1.37 o
   1   1   1       65.09       58.02      1.30 o
   2   1   1      697.40      818.02      5.63 o
   3   1   1      345.92      380.49      5.30 o
   4   1   1       95.18      103.88      2.32 o
   5   1   1      179.71      182.23      5.18 o
   6   1   1        0.53        0.68      1.39 o
  -6   2   1       47.12       53.29      2.08 o
  -5   2   1        2.12        3.07      1.12 o
  -4   2   1       62.31       61.82      1.58 o
  -3   2   1      828.94      857.94      6.76 o
  -2   2   1       44.97       42.33      1.28 o
  -1   2   1      100.76      149.29      2.56 o
   0   2   1     5238.34     5502.91     15.41 o
   1   2   1     3892.25     3602.81     28.24 o
   2   2   1        3.41       17.76      5.13 o
   3   2   1        4.45        4.14      0.90 o
   4   2   1      461.12      451.63      4.04 o
   5   2   1        1.81        1.12      1.13 o
   6   2   1        0.07        1.65      1.32 o
  -6   3   1       70.88       69.05      2.26 o
  -5   3   1      134.55      137.47      3.72 o
  -4   3   1       28.71       25.58      1.19 o
  -3   3   1      120.43      129.28      2.66 o
  -2   3   1       73.57       78.21      1.62 o
  -1   3   1     2307.91     2054.92     12.46 o
   0   3   1      616.66      518.61      2.63 o
   1   3   1      126.64      166.39      7.35 o
   2   3   1     1765.42     1664.10      8.21 o
   3   3   1      112.00      105.52      2.37 o
   4   3   1      258.16      234.60      3.29 o
   5   3   1      179.89      185.28      2.75 o
   6   3   1        6.17        7.14      1.44 o
  -6   4   1        0.01       -1.22      1.22 o
  -5   4   1      147.16      170.28      4.08 o
  -4   4   1      122.55      134.32      1.95 o
  -3   4   1     2577.72     2666.61     19.32 o
  -2   4   1      442.22      399.64      3.42 o
  -1   4   1      893.14      915.01      7.29 o
   0   4   1     1273.07     1187.67      5.36 o
   1   4   1      727.49      685.89      4.40 o
   2   4   1      243.23      239.15      3.94 o
   3   4   1       26.51       34.10      1.53 o
   4   4   1      191.85      186.14      3.40 o
   5   4   1       10.43       11.75      1.49 o
   6   4   1       18.84       20.62      1.78 o
  -6   5   1        4.14        6.90      2.32 o
  -5   5   1        0.00        0.25      1.34 o
  -4   5   1       82.16       82.23      1.65 o
  -3   5   1        3.75        1.90      1.23 o
  -2   5   1       15.19       21.62      1.92 o
  -1   5   1       21.13       12.18      1.37 o
   0   5   1      270.62      297.41      2.82 o
   1   5   1     1780.19     1623.68     16.96 o
   2   5   1       55.05       64.69      3.90 o
   3   5   1       38.94       44.88      1.19 o
   4   5   1      205.06      199.04      3.04 o
   5   5   1      339.84      334.07      5.66 o
   6   5   1        7.16        8.15      1.56 o
  -6   6   1        4.56        2.48      1.34 o
  -5   6   1        8.23        5.48      1.32 o
  -4   6   1      197.66      193.84      2.46 o
  -3   6   1       37.12       45.40      1.94 o
  -2   6   1      727.97      686.68      8.70 o
  -1   6   1      150.32      176.74      3.63 o
   0   6   1     3197.99     3437.68     10.36 o
   1   6   1      546.59      477.76      3.98 o
   2   6   1     5121.00     5284.19     24.09 o
   3   6   1        0.90        4.58      0.71 o
   4   6   1        0.42        1.97      1.16 o
   5   6   1       16.38       25.05      1.60 o
   6   6   1        4.71        4.26      1.32 o
  -6   7   1       46.71       44.87      2.10 o
  -5   7   1       50.96       51.16      2.03 o
  -4   7   1        5.47        6.23      0.83 o
  -3   7   1      402.06      444.28      4.27 o
  -2   7   1      224.53      202.02      4.98 o
  -1   7   1      282.70      312.17      4.94 o
   0   7   1      154.10      163.72      2.41 o
   1   7   1      268.48      240.26      5.89 o
   2   7   1     2043.34     1934.24      9.69 o
   3   7   1      122.35      113.81      1.96 o
   4   7   1      282.93      269.54      4.60 o
   5   7   1        3.33        2.42      1.31 o
   6   7   1        5.04        4.50      1.30 o
  -6   8   1        2.03        3.09      1.25 o
  -5   8   1       16.57       19.71      1.49 o
  -4   8   1       24.70       21.31      1.37 o
  -3   8   1      987.75     1051.53      5.99 o
  -2   8   1      171.36      175.37     10.96 o
  -1   8   1       45.46       45.60      2.20 o
   0   8   1     1030.44      898.32      5.92 o
   1   8   1       49.34       56.05      1.58 o
   2   8   1     1433.78     1603.92     42.32 o
   3   8   1        0.20        3.92      0.70 o
   4   8   1       80.58       79.96      2.04 o
   5   8   1        4.90        7.13      1.37 o
   6   8   1        0.04        0.02      1.35 o
  -6   9   1       16.45       14.64      1.30 o
  -5   9   1       85.08       80.99      2.40 o
  -4   9   1        0.15        0.26      0.98 o
  -3   9   1        0.08        3.09      0.80 o
  -2   9   1       28.48       32.78      2.53 o
  -1   9   1      369.71      325.18      5.48 o
   0   9   1      836.15      754.20      5.74 o
   1   9   1      185.16      192.79      4.09 o
   2   9   1     2308.48     2403.11     39.43 o
   3   9   1      288.28      292.00      3.43 o
   4   9   1      230.79      245.41      3.41 o
   5   9   1       24.87       24.08      1.47 o
   6   9   1       10.86       14.70      2.06 o
  -6  10   1       22.84       19.11      3.18 o
  -5  10   1        0.15        0.63      1.18 o
  -4  10   1       53.11       52.87      1.74 o
  -3  10   1      848.83      937.84      7.20 o
  -2  10   1     1115.74     1032.24     12.11 o
  -1  10   1        2.45        6.90      1.34 o
   0  10   1      102.87      149.03      2.13 o
   1  10   1      192.49      192.14      4.24 o
   2  10   1        5.19       10.68      1.85 o
   3  10   1       14.50       14.71      0.84 o
   4  10   1        0.29        0.28      1.36 o
   5  10   1       40.80       37.00      2.45 o
   6  10   1        1.46        3.93      1.89 o
  -6  11   1        1.56        2.59      1.65 o
  -5  11   1       67.20       64.58      2.93 o
  -4  11   1        2.98        3.12      1.04 o
  -3  11   1       21.25       32.12      1.28 o
  -2  11   1      116.25      108.40      4.21 o
  -1  11   1       46.96       37.96      2.28 o
   0  11   1     1022.65      955.85     19.22 o
   1  11   1       31.99       28.00      1.89 o
   2  11   1      651.28      657.43     10.71 o
   3  11   1       47.57       52.61      1.30 o
   4  11   1       39.39       38.67      1.46 o
   5  11   1       23.08       23.22      2.72 o
  -6  12   1       23.84       18.92      1.50 o
  -5  12   1        1.42        2.35      1.18 o
  -4  12   1        0.26       -0.10      1.01 o
  -3  12   1      381.10      367.70      3.81 o
  -2  12   1       25.19       26.17      2.43 o
  -1  12   1      142.60      153.95      4.27 o
   0  12   1     3134.93     3052.72     13.35 o
   1  12   1        1.96        1.45      0.99 o
   2  12   1      330.73      386.58      7.07 o
   3  12   1        0.66        1.81      0.74 o
   4  12   1      108.95       97.42      2.74 o
   5  12   1        1.81        3.18      1.44 o
  -6  13   1        0.18        2.27      1.38 o
  -5  13   1        3.66        3.58      1.13 o
  -4  13   1        5.63        4.24      1.31 o
  -3  13   1        5.17        8.15      0.82 o
  -2  13   1       12.51       12.11      1.91 o
  -1  13   1      294.20      244.86      5.51 o
   0  13   1      399.30      391.95      7.45 o
   1  13   1      413.49      421.75      6.80 o
   2  13   1       63.72       72.01      1.33 o
   3  13   1      375.29      335.24      3.66 o
   4  13   1       40.83       41.22      2.04 o
   5  13   1       62.75       61.16      2.82 o
  -6  14   1        0.49        0.19      1.88 o
  -5  14   1       98.85      107.53      3.56 o
  -4  14   1       47.05       45.00      1.68 o
  -3  14   1      209.43      199.98      3.09 o
  -2  14   1        0.20        1.79      0.75 o
  -1  14   1     2208.14     2223.06     17.04 o
   0  14   1      118.79      146.70      2.50 o
   1  14   1      103.79       98.16      3.45 o
   2  14   1        2.86        8.06      0.72 o
   3  14   1        0.74        6.74      0.95 o
   4  14   1       87.92       85.22      2.64 o
   5  14   1        4.91        0.59      1.75 o
  -5  15   1        4.51        5.21      1.77 o
  -4  15   1       64.01       59.10      1.90 o
  -3  15   1       13.77       10.57      0.87 o
  -2  15   1        0.19       -0.74      0.75 o
  -1  15   1       10.50       11.43      1.69 o
   0  15   1      930.36     1000.48      9.69 o
   1  15   1      543.17      487.84      6.41 o
   2  15   1      402.42      456.92      3.67 o
   3  15   1      364.01      385.65      4.00 o
   4  15   1        9.49       11.73      1.47 o
   5  15   1       52.23       52.93      2.68 o
  -5  16   1      123.51      109.96     16.95 o
  -4  16   1        4.36        6.80      1.27 o
  -3  16   1      120.19      129.93      2.32 o
  -2  16   1        1.43        1.29      0.80 o
  -1  16   1      466.86      454.91      8.29 o
   0  16   1      884.98      930.60     12.56 o
   1  16   1       72.50       51.53      2.53 o
   2  16   1        0.69        2.37      0.76 o
   3  16   1       40.32       41.14      1.64 o
   4  16   1       16.35       14.65      1.76 o
   5  16   1        1.82       -0.08      2.53 o
  -5  17   1        6.32        4.79      2.51 o
  -4  17   1      134.79      140.55      3.90 o
  -3  17   1        6.45        4.01      1.11 o
  -2  17   1       22.67       21.42      0.93 o
  -1  17   1     1306.91     1285.79     11.69 o
   0  17   1      169.63      167.72      4.55 o
   1  17   1        4.63        4.44      1.07 o
   2  17   1      130.20      125.47      2.06 o
   3  17   1        2.38        1.03      1.41 o
   4  17   1        4.12        7.94      1.53 o
   5  17   1       43.99       39.35      2.15 o
  -5  18   1       22.33       21.43      2.51 o
  -4  18   1       91.11       77.24      2.93 o
  -3  18   1      238.58      239.52      6.49 o
  -2  18   1      214.70      230.18      2.83 o
  -1  18   1       27.41       34.29      1.34 o
   0  18   1      928.11      957.46     11.06 o
   1  18   1      266.16      255.67      2.64 o
   2  18   1       79.41       82.68      1.87 o
   3  18   1      418.95      432.71      4.90 o
   4  18   1       41.17       31.61      2.08 o
   5  18   1        3.89        2.22      1.55 o
  -5  19   1        3.97        1.12      2.25 o
  -4  19   1       15.41       16.57      2.59 o
  -3  19   1        2.61        0.98      1.11 o
  -2  19   1      204.44      187.51      2.50 o
  -1  19   1      284.36      304.73      3.66 o
   0  19   1       62.88       56.96      1.89 o
   1  19   1       10.33       10.37      0.86 o
   2  19   1      192.11      197.96      3.20 o
   3  19   1      529.96      506.13      6.36 o
   4  19   1      177.35      169.39      4.09 o
   5  19   1        0.46       -1.10      2.07 o
  -5  20   1       15.11       14.75      2.18 o
  -4  20   1      246.73      270.53      5.01 o
  -3  20   1      118.14      117.55      3.05 o
  -2  20   1     1958.44     1862.25     14.18 o
  -1  20   1      263.08      267.11      4.20 o
   0  20   1      468.33      464.75      6.62 o
   1  20   1       23.71       21.41      0.99 o
   2  20   1      291.12      279.24      3.72 o
   3  20   1        7.46       12.86      1.47 o
   4  20   1       62.16       61.83      2.69 o
   5  20   1        1.50       -0.36      1.56 o
  -5  21   1       11.30        8.19      2.25 o
  -4  21   1       29.37       30.77      2.71 o
  -3  21   1        2.08        0.37      1.12 o
  -2  21   1       18.18       17.86      1.15 o
  -1  21   1       43.09       44.11      2.49 o
   0  21   1        6.64        5.18      1.29 o
   1  21   1       35.21       35.55      1.48 o
   2  21   1      242.88      223.85      4.62 o
   3  21   1      276.16      289.39      4.71 o
   4  21   1      177.44      174.79      8.67 o
   5  21   1       11.58        8.10      1.86 o
  -5  22   1       14.20       12.93      2.12 o
  -4  22   1        3.22        3.95      1.78 o
  -3  22   1       61.76       56.79      2.28 o
  -2  22   1      153.06      150.52      2.57 o
  -1  22   1      105.47      110.78      4.35 o
   0  22   1      136.43      149.43      3.03 o
   1  22   1      533.37      551.03      7.71 o
   2  22   1       27.94       30.11      1.51 o
   3  22   1      124.14      115.48      3.95 o
   4  22   1        3.78        4.19      1.66 o
  -5  23   1        9.51        7.77      2.11 o
  -4  23   1       83.89       93.88      3.55 o
  -3  23   1       36.76       28.75      1.52 o
  -2  23   1      366.65      368.79      3.94 o
  -1  23   1       34.99       35.94      2.29 o
   0  23   1        0.22        2.03      1.55 o
   1  23   1      146.01      133.85      2.86 o
   2  23   1      287.01      293.82      7.77 o
   3  23   1        7.64        5.34      1.29 o
   4  23   1        6.73        6.46      1.48 o
  -4  24   1       27.26       23.73      3.09 o
  -3  24   1        0.89        1.62      1.15 o
  -2  24   1        9.73       11.00      1.41 o
  -1  24   1      158.77      177.26      5.13 o
   0  24   1      220.83      228.31      5.60 o
   1  24   1      621.46      582.79      5.29 o
   2  24   1       23.30       24.34      1.65 o
   3  24   1       21.88       27.09      1.73 o
   4  24   1        0.94       -1.75      2.06 o
  -4  25   1        0.04        0.44      2.26 o
  -3  25   1        1.38        3.25      1.82 o
  -2  25   1        1.29        3.33      1.49 o
  -1  25   1       17.92       17.78      2.28 o
   0  25   1        1.60        0.55      1.74 o
   1  25   1      715.16      711.30      7.41 o
   2  25   1        2.62        1.41      1.21 o
   3  25   1        3.23        2.72      1.23 o
   4  25   1        0.20        0.52      1.51 o
  -4  26   1       54.10       61.24      3.71 o
  -3  26   1       36.40       40.67      2.14 o
  -2  26   1      353.04      350.55      6.05 o
  -1  26   1      121.52      124.25      4.68 o
   0  26   1       42.70       44.78      2.77 o
   1  26   1       50.16       53.07      2.42 o
   2  26   1       20.29       20.89      1.66 o
   3  26   1        3.72        4.92      1.47 o
   4  26   1        0.00        1.82      1.51 o
  -4  27   1       13.83       11.27      2.19 o
  -3  27   1        1.21        0.75      1.76 o
  -2  27   1       25.70       24.82      1.99 o
  -1  27   1       46.87       44.14      2.92 o
   0  27   1       36.81       39.30      2.82 o
   1  27   1       88.93       92.09      2.92 o
   2  27   1       28.83       27.61      2.31 o
   3  27   1       15.53       14.52      1.85 o
   4  27   1        0.03        1.25      2.03 o
  -4  28   1        5.19        8.23      2.15 o
  -3  28   1       76.23       82.69      7.24 o
  -2  28   1       80.91       89.56      3.15 o
  -1  28   1        0.71        0.74      1.50 o
   0  28   1        0.01       -0.54      1.84 o
   1  28   1      186.55      183.11      3.97 o
   2  28   1       22.73       20.68      1.69 o
   3  28   1        5.87        6.59      1.61 o
  -3  29   1        0.08       -0.02      1.78 o
  -2  29   1        0.16        0.48      1.38 o
  -1  29   1       34.76       39.21      2.60 o
   0  29   1       35.96       35.43      3.17 o
   1  29   1       22.20       17.46      2.12 o
   2  29   1        8.24       11.22      1.45 o
   3  29   1       16.46       16.57      2.59 o
  -3  30   1       22.18       22.26      1.99 o
  -2  30   1       14.22       12.47      1.64 o
  -1  30   1       30.32       33.27      3.88 o
   0  30   1       14.61       17.31      2.29 o
   1  30   1       19.96       14.62      1.54 o
   2  30   1        8.35        8.41      1.32 o
   3  30   1        0.15        4.50      2.18 o
  -3  31   1        2.80        2.04      2.16 o
  -2  31   1       10.27        9.37      1.32 o
  -1  31   1        8.44        6.24      1.43 o
   0  31   1       26.12       27.18      2.20 o
   1  31   1        2.40        2.59      1.33 o
   2  31   1       28.40       36.15      2.78 o
   3  31   1        0.19        1.00      1.98 o
  -3  32   1        0.02       -2.03      2.03 o
  -2  32   1        3.01        8.99      1.34 o
  -1  32   1        1.51        1.17      1.26 o
   0  32   1       57.11       57.19      2.84 o
   1  32   1        0.00        1.12      1.42 o
   2  32   1        8.41        8.68      1.36 o
  -2  33   1        0.20       -0.25      1.27 o
  -1  33   1        2.29        3.07      1.41 o
   0  33   1        7.28        4.69      1.71 o
   1  33   1        1.51        3.79      1.39 o
   2  33   1       48.74       54.38      1.84 o
  -2  34   1        7.48        4.74      1.24 o
  -1  34   1        9.28       10.47      1.63 o
   0  34   1       61.30       63.45      2.68 o
   1  34   1        0.87       -0.43      1.54 o
   2  34   1        4.90        4.67      2.28 o
  -1  35   1        2.03        5.84      1.60 o
   0  35   1        0.41        2.67      1.13 o
   1  35   1        2.75        0.76      1.66 o
   0  36   1        7.84        1.82      1.73 o
  -6   0   2      334.12      362.80     12.38 o
  -4   0   2      267.45      279.78      5.73 o
  -2   0   2       16.82       17.79      1.34 o
   0   0   2     7821.03     7253.28     21.19 o
   2   0   2      748.03      757.55      8.97 o
   4   0   2      109.27      120.10      5.87 o
   6   0   2       45.23       45.96      2.82 o
  -6   1   2       24.19       30.31      2.04 o
  -5   1   2       14.15       16.91      1.60 o
  -4   1   2      174.52      168.75      3.21 o
  -3   1   2       24.79       26.40      0.99 o
  -2   1   2        5.98        4.27      0.67 o
  -1   1   2       85.26       80.22      1.34 o
   0   1   2     5880.73     5620.97     13.05 o
   1   1   2      130.44      125.87      2.33 o
   2   1   2     4213.76     4216.64     21.07 o
   3   1   2       26.83       33.68      2.27 o
   4   1   2      103.53      107.59      2.79 o
   5   1   2        4.15        3.06      1.21 o
   6   1   2        3.47        4.65      2.51 o
  -6   2   2       53.60       51.26      1.96 o
  -5   2   2       42.60       48.18      1.83 o
  -4   2   2      120.54      120.91      2.40 o
  -3   2   2      319.56      328.00      3.48 o
  -2   2   2      414.40      403.53      3.69 o
  -1   2   2    42947.03    45352.92    193.11 o
   0   2   2     2014.33     1736.65     11.72 o
   1   2   2     1212.05     1178.25      6.96 o
   2   2   2      866.98      960.54     10.02 o
   3   2   2       51.57       53.41      2.52 o
   4   2   2        1.13        2.97      1.41 o
   5   2   2       69.51       70.01      2.65 o
   6   2   2       42.43       47.72      2.01 o
  -6   3   2        5.38        2.50      1.39 o
  -5   3   2        1.98        1.72      1.11 o
  -4   3   2        0.65       -0.71      1.23 o
  -3   3   2      140.71      139.48      2.35 o
  -2   3   2      325.67      285.02      5.13 o
  -1   3   2     1075.83     1078.89      7.20 o
   0   3   2      145.46      145.09      4.06 o
   1   3   2      189.78      180.04      3.98 o
   2   3   2       20.53       27.72      2.07 o
   3   3   2      125.27      115.25      2.31 o
   4   3   2      532.33      525.79      5.73 o
   5   3   2       15.43       15.70      1.39 o
   6   3   2        9.91        8.81      1.33 o
  -6   4   2       17.17       16.75      1.81 o
  -5   4   2       21.24       23.57      1.45 o
  -4   4   2      137.33      116.00      2.29 o
  -3   4   2      707.62      744.41      6.19 o
  -2   4   2      838.38      787.60      6.53 o
  -1   4   2    10335.85    10437.01     50.11 o
   0   4   2       72.53       72.45      2.39 o
   1   4   2      430.21      407.01      5.91 o
   2   4   2      648.99      689.65      8.59 o
   3   4   2      108.63      112.36      2.39 o
   4   4   2      208.85      198.30      3.97 o
   5   4   2        7.89        9.36      1.29 o
   6   4   2        7.05        7.94      1.32 o
  -6   5   2       14.37       12.44      1.64 o
  -5   5   2       10.37        9.34      1.09 o
  -4   5   2       91.18       83.25      1.93 o
  -3   5   2       64.32       70.28      1.59 o
  -2   5   2      218.22      198.85      2.91 o
  -1   5   2    19579.11    18888.03     36.09 o
   0   5   2      335.57      335.54      4.92 o
   1   5   2      286.00      258.52      3.36 o
   2   5   2       68.93       76.07      3.63 o
   3   5   2      264.80      287.73      4.28 o
   4   5   2      262.49      264.61      5.92 o
   5   5   2       14.12       16.53      1.30 o
   6   5   2        2.81        4.22      1.67 o
  -6   6   2       27.41       23.52      1.88 o
  -5   6   2       48.46       40.64      1.61 o
  -4   6   2      164.40      164.61      2.27 o
  -3   6   2      946.20      952.61      6.39 o
  -2   6   2      629.97      644.91      8.59 o
  -1   6   2      289.61      416.40      6.23 o
   0   6   2        7.62       10.17      1.25 o
   1   6   2      819.07      805.35      7.17 o
   2   6   2      842.13      864.10      7.27 o
   3   6   2       76.17       71.48      2.01 o
   4   6   2      374.21      399.77      5.87 o
   5   6   2      157.42      163.45      3.17 o
   6   6   2        0.54        0.22      1.69 o
  -6   7   2        3.86        3.26      1.49 o
  -5   7   2        0.02        1.19      1.23 o
  -4   7   2        0.15        2.33      0.96 o
  -3   7   2        1.68        9.63      0.83 o
  -2   7   2      175.90      169.04      4.69 o
  -1   7   2     5166.64     4977.81     22.12 o
   0   7   2       19.75       14.37      1.47 o
   1   7   2     5952.87     5924.26     26.72 o
   2   7   2       11.18       17.62      1.43 o
   3   7   2      219.95      193.43      3.16 o
   4   7   2      141.40      131.69      2.68 o
   5   7   2       18.93       19.45      1.31 o
  -6   8   2        4.71        2.52      1.71 o
  -5   8   2       55.52       56.79      2.04 o
  -4   8   2      154.12      156.67      2.25 o
  -3   8   2       27.28       35.83      1.47 o
  -2   8   2      774.32      762.26     10.06 o
  -1   8   2      922.76     1004.17     10.09 o
   0   8   2      407.42      405.15      5.97 o
   1   8   2      155.74      195.39      3.15 o
   2   8   2     1080.22     1130.74     12.95 o
   3   8   2      279.27      283.48      3.43 o
   4   8   2        2.57        9.40      1.19 o
   5   8   2       43.34       45.30      1.77 o
  -6   9   2        2.58        2.70      1.46 o
  -5   9   2        0.73        0.55      1.21 o
  -4   9   2      149.75      150.97      3.14 o
  -3   9   2      258.61      231.84      2.72 o
  -2   9   2        0.20        0.11      1.42 o
  -1   9   2       85.08      113.30      3.68 o
   0   9   2      423.69      471.79      4.87 o
   1   9   2     1098.97     1043.06      7.29 o
   2   9   2       10.03        6.52      1.06 o
   3   9   2        0.04        0.24      0.90 o
   4   9   2      386.95      393.16      4.47 o
   5   9   2       37.63       36.06      1.74 o
  -6  10   2        0.00        0.65      1.42 o
  -5  10   2       19.38       18.63      1.69 o
  -4  10   2        2.40        3.90      1.25 o
  -3  10   2      317.07      302.03      4.48 o
  -2  10   2        1.54        2.71      1.35 o
  -1  10   2     1017.76     1120.89     11.49 o
   0  10   2        9.13       21.41      1.20 o
   1  10   2      319.80      365.23      7.80 o
   2  10   2       86.50       82.95      1.53 o
   3  10   2        9.25        7.96      0.96 o
   4  10   2      306.45      288.18      3.50 o
   5  10   2       15.16       13.96      1.31 o
  -6  11   2        8.55        7.49      1.62 o
  -5  11   2        1.29        1.42      1.32 o
  -4  11   2      147.80      145.55      3.09 o
  -3  11   2       35.28       31.68      1.78 o
  -2  11   2        0.10        0.64      1.49 o
  -1  11   2       21.09       21.50      2.17 o
   0  11   2     1930.53     1802.14     10.11 o
   1  11   2       51.95       46.11      1.76 o
   2  11   2      174.31      175.71      2.20 o
   3  11   2       40.23       39.78      1.59 o
   4  11   2       65.88       71.63      2.19 o
   5  11   2        9.54        8.00      1.22 o
  -6  12   2        3.03        1.69      1.43 o
  -5  12   2        0.92        0.56      1.53 o
  -4  12   2        0.22        2.11      1.14 o
  -3  12   2       15.89       16.07      1.90 o
  -2  12   2       48.48       49.70      3.30 o
  -1  12   2       43.05       33.85      2.56 o
   0  12   2       58.47       71.45      2.18 o
   1  12   2       26.14       20.78      4.21 o
   2  12   2      178.14      184.82      2.30 o
   3  12   2        8.05        7.43      1.05 o
   4  12   2      142.06      154.80      2.96 o
   5  12   2        8.67        8.81      1.18 o
  -6  13   2        0.02       -1.53      2.10 o
  -5  13   2        1.29       -0.99      1.30 o
  -4  13   2        5.41        5.25      1.15 o
  -3  13   2      197.52      228.44      4.18 o
  -2  13   2      288.07      248.75      3.25 o
  -1  13   2       28.62       33.39      2.62 o
   0  13   2     2011.40     1884.49     10.91 o
   1  13   2      128.11      135.00     10.81 o
   2  13   2      669.20      646.72      4.93 o
   3  13   2        4.86        5.38      1.03 o
   4  13   2       29.32       35.24      1.92 o
   5  13   2       53.80       50.67      2.07 o
  -6  14   2       18.01       14.38      2.05 o
  -5  14   2        5.34        5.56      1.27 o
  -4  14   2       41.59       39.29      1.82 o
  -3  14   2       17.26       20.31      1.56 o
  -2  14   2      449.40      444.67      5.69 o
  -1  14   2      225.26      209.63      5.76 o
   0  14   2     1365.72     1364.32     18.49 o
   1  14   2       21.75       35.55      2.56 o
   2  14   2       71.26       84.68      1.82 o
   3  14   2       48.83       57.68      2.08 o
   4  14   2       33.67       29.73      1.87 o
   5  14   2        1.05        2.21      1.26 o
  -5  15   2        0.16        0.32      1.61 o
  -4  15   2       12.95       15.86      1.36 o
  -3  15   2       25.42       20.23      1.43 o
  -2  15   2       65.63       85.71      1.71 o
  -1  15   2       96.81       80.62      3.83 o
   0  15   2      482.04      580.16      8.90 o
   1  15   2       93.30      103.63      2.35 o
   2  15   2      433.08      464.40      4.25 o
   3  15   2      239.48      239.42      4.62 o
   4  15   2       20.18       19.86      1.73 o
   5  15   2       17.87       16.41      1.40 o
  -5  16   2       16.88       14.78      2.58 o
  -4  16   2       59.86       60.17      2.17 o
  -3  16   2        4.44        5.13      1.13 o
  -2  16   2        8.37        7.08      0.82 o
  -1  16   2      252.85      258.23      3.85 o
   0  16   2      367.02      354.22      4.29 o
   1  16   2      143.34      162.81      2.49 o
   2  16   2       33.49       35.49      1.32 o
   3  16   2       39.00       38.71      2.16 o
   4  16   2        5.30        7.71      1.47 o
   5  16   2        8.66       10.15      1.56 o
  -5  17   2        3.33        1.93      1.57 o
  -4  17   2        5.10        7.16      1.31 o
  -3  17   2       59.42       53.68      2.07 o
  -2  17   2      240.04      241.50      3.62 o
  -1  17   2      203.85      207.80      4.22 o
   0  17   2       70.46       78.09      2.21 o
   1  17   2       26.68       23.84      0.85 o
   2  17   2      107.95       85.51      2.58 o
   3  17   2      321.57      288.30      4.58 o
   4  17   2       95.42       94.12      3.18 o
   5  17   2        6.04        4.90      1.29 o
  -5  18   2       62.93       59.60      5.79 o
  -4  18   2       44.34       39.70      1.79 o
  -3  18   2       19.16       27.07      1.43 o
  -2  18   2       18.80       24.37      1.10 o
  -1  18   2        4.14       11.43      1.15 o
   0  18   2        6.89        4.89      1.04 o
   1  18   2       73.88       68.73      1.57 o
   2  18   2        6.05        5.55      1.06 o
   3  18   2        3.98        3.06      1.50 o
   4  18   2       14.11       17.01      1.75 o
   5  18   2       25.15       26.04      1.48 o
  -5  19   2        0.44        1.22      2.23 o
  -4  19   2       28.50       26.66      1.90 o
  -3  19   2      265.17      273.56      4.62 o
  -2  19   2        5.37        8.22      0.95 o
  -1  19   2      525.63      499.85      5.91 o
   0  19   2        1.31        2.98      1.11 o
   1  19   2      206.93      178.20      2.69 o
   2  19   2        7.58        7.49      1.27 o
   3  19   2       50.36       42.58      2.49 o
   4  19   2       20.71       14.90      1.62 o
   5  19   2        1.40        0.70      1.48 o
  -5  20   2       44.08       37.61      3.28 o
  -4  20   2       24.29       19.89      2.07 o
  -3  20   2      417.42      403.44      6.86 o
  -2  20   2      490.62      498.45      4.91 o
  -1  20   2      122.07      125.28      3.16 o
   0  20   2        7.93        8.95      1.12 o
   1  20   2       80.63       66.08      2.00 o
   2  20   2        6.62        5.40      1.07 o
   3  20   2       16.21       18.23      2.68 o
   4  20   2        0.11       -0.74      1.35 o
   5  20   2       18.29       17.53      2.00 o
  -5  21   2        6.25        3.62      2.09 o
  -4  21   2        3.40        2.75      1.97 o
  -3  21   2       13.73        9.93      1.27 o
  -2  21   2      190.24      197.34      3.22 o
  -1  21   2       85.70       94.40      2.79 o
   0  21   2      120.20      108.35      2.83 o
   1  21   2      257.03      253.58      3.38 o
   2  21   2        0.88        4.78      1.15 o
   3  21   2       13.87       13.81      1.75 o
   4  21   2        1.58        0.92      1.32 o
  -5  22   2        0.01        2.37      2.16 o
  -4  22   2       17.18       21.12      1.97 o
  -3  22   2      109.28      117.71      2.90 o
  -2  22   2       68.07       65.20      2.53 o
  -1  22   2       14.79       15.41      1.55 o
   0  22   2        0.24        2.63      1.62 o
   1  22   2       49.04       54.45      1.78 o
   2  22   2      134.71      131.23      3.11 o
   3  22   2      138.98      143.06      3.88 o
   4  22   2       11.15       14.07      1.37 o
  -5  23   2        7.61        3.56      2.18 o
  -4  23   2        2.07        2.89      1.58 o
  -3  23   2        0.48       -0.12      1.31 o
  -2  23   2        9.67        7.79      1.28 o
  -1  23   2        6.29        6.97      1.79 o
   0  23   2      274.80      263.75      9.35 o
   1  23   2      411.08      424.82      4.54 o
   2  23   2      122.11      112.97      3.79 o
   3  23   2        0.57        1.12      1.39 o
   4  23   2        3.73        2.21      1.94 o
  -4  24   2        3.53        4.80      2.28 o
  -3  24   2       60.48       56.67      2.27 o
  -2  24   2       14.71       19.01      1.40 o
  -1  24   2       45.86       47.32      2.35 o
   0  24   2       32.88       34.25      1.98 o
   1  24   2        7.69        6.95      1.21 o
   2  24   2       31.94       32.85      1.77 o
   3  24   2       40.70       37.18      2.02 o
   4  24   2       35.23       39.45      2.09 o
  -4  25   2        1.67        1.86      2.32 o
  -3  25   2        0.15        0.65      1.43 o
  -2  25   2        5.92        6.23      1.42 o
  -1  25   2      108.34      119.88      4.51 o
   0  25   2      241.17      238.93      4.79 o
   1  25   2       60.60       65.56      2.20 o
   2  25   2      236.35      218.26      4.29 o
   3  25   2        8.08        6.32      1.42 o
   4  25   2       18.40       16.45      2.71 o
  -4  26   2       38.98       39.22      3.08 o
  -3  26   2        4.08        2.35      1.47 o
  -2  26   2       13.59        8.31      2.96 o
  -1  26   2       13.62       10.97      2.52 o
   0  26   2       80.93       80.18      3.62 o
   1  26   2      149.11      136.82      3.03 o
   2  26   2        5.82        7.27      1.44 o
   3  26   2        3.11        2.05      1.39 o
   4  26   2        7.12        9.94      1.43 o
  -4  27   2        0.52        2.30      2.07 o
  -3  27   2        3.97        0.68      1.46 o
  -2  27   2       32.31       31.08      2.05 o
  -1  27   2        1.15        2.03      1.83 o
   0  27   2        7.46        9.14      2.42 o
   1  27   2        7.77        7.63      1.60 o
   2  27   2       54.75       48.38      2.25 o
   3  27   2        0.07        1.55      1.55 o
  -4  28   2       18.08       14.22      2.04 o
  -3  28   2       21.81       27.24      2.06 o
  -2  28   2        0.01        0.96      1.49 o
  -1  28   2       10.42        9.65      1.60 o
   0  28   2        2.68        1.95      2.16 o
   1  28   2        6.25        6.22      1.61 o
   2  28   2        4.54        1.92      1.43 o
   3  28   2       16.29       13.06      1.67 o
  -3  29   2        7.23        3.48      2.17 o
  -2  29   2       40.49       42.79      3.19 o
  -1  29   2       17.34       18.72      1.98 o
   0  29   2       22.44       15.40      1.99 o
   1  29   2       61.68       65.36      3.03 o
   2  29   2       15.58       15.90      1.70 o
   3  29   2        8.24        6.64      1.56 o
  -3  30   2       18.13       22.02      3.26 o
  -2  30   2        5.39        5.57      1.35 o
  -1  30   2        0.60        1.40      1.25 o
   0  30   2       30.92       39.11      2.69 o
   1  30   2        0.00       -0.05      1.38 o
   2  30   2        9.61        8.99      1.54 o
   3  30   2        5.76        6.48      1.93 o
  -3  31   2        9.31        6.47      2.13 o
  -2  31   2        9.11       12.04      1.31 o
  -1  31   2       26.41       28.62      1.52 o
   0  31   2        7.91       10.09      1.72 o
   1  31   2       98.17       99.20      5.33 o
   2  31   2       19.62       24.10      1.45 o
  -3  32   2        9.65       10.84      2.12 o
  -2  32   2        3.23        3.62      1.35 o
  -1  32   2       16.38       16.93      1.23 o
   0  32   2        0.02       -1.37      1.37 o
   1  32   2        1.66        2.26      1.38 o
   2  32   2       17.57       21.00      2.37 o
  -2  33   2        6.52        5.25      1.25 o
  -1  33   2       18.19       21.22      2.24 o
   0  33   2        2.33        2.06      1.36 o
   1  33   2       73.43       80.46      2.98 o
   2  33   2       10.78        7.62      2.39 o
  -2  34   2        0.25        2.90      1.54 o
  -1  34   2       19.19       17.81      1.78 o
   0  34   2        0.32        1.41      1.28 o
   1  34   2        0.00        1.01      1.65 o
  -1  35   2       15.37       14.56      1.63 o
   0  35   2        1.47        1.80      1.17 o
   1  35   2       11.16       14.94      1.97 o
  -5   0   3      110.12      132.88      5.04 o
  -3   0   3       15.99       14.54      1.48 o
  -1   0   3     3209.78     3160.68     14.98 o
   1   0   3      134.84      251.94      5.76 o
   3   0   3     1695.32     1566.39     12.47 o
   5   0   3       34.38       38.01      2.39 o
  -6   1   3        3.81        5.45      2.02 o
  -5   1   3       22.36       20.98      1.58 o
  -4   1   3       89.25       99.11      2.65 o
  -3   1   3       44.94       39.70      1.76 o
  -2   1   3      100.71      117.65      3.00 o
  -1   1   3      648.05      624.30      4.72 o
   0   1   3       23.63       29.95      1.38 o
   1   1   3     4789.74     4711.58     30.54 o
   2   1   3       28.82       38.70      2.62 o
   3   1   3      119.33      120.58      3.17 o
   4   1   3      212.69      197.75      3.31 o
   5   1   3        2.95        4.22      1.12 o
  -6   2   3        1.31        1.88      2.07 o
  -5   2   3       20.49       18.42      1.56 o
  -4   2   3      104.43      111.70      2.45 o
  -3   2   3        2.71        3.50      0.76 o
  -2   2   3        0.92        1.42      0.47 o
  -1   2   3      568.55      586.63      4.61 o
   0   2   3      365.70      386.15      4.29 o
   1   2   3      958.96      905.08      7.57 o
   2   2   3       77.98       81.28      3.62 o
   3   2   3      768.27      739.29      5.51 o
   4   2   3        0.01        4.39      1.33 o
   5   2   3       30.16       34.52      1.62 o
  -6   3   3        3.38        8.00      1.40 o
  -5   3   3        0.12       -0.43      1.27 o
  -4   3   3      202.44      216.92      2.98 o
  -3   3   3        1.63        0.08      1.03 o
  -2   3   3      354.28      334.33      3.93 o
  -1   3   3      281.01      263.10      4.54 o
   0   3   3      347.17      313.80      3.94 o
   1   3   3      172.44      176.25      4.74 o
   2   3   3       59.61       63.17      3.18 o
   3   3   3      138.07      131.93      2.70 o
   4   3   3      450.44      427.71      5.83 o
   5   3   3        0.02        0.82      1.10 o
  -6   4   3        8.02        7.34      1.40 o
  -5   4   3        9.82        8.97      1.35 o
  -4   4   3       32.14       41.50      3.00 o
  -3   4   3      114.36      116.27      2.03 o
  -2   4   3       22.86       23.49      1.10 o
  -1   4   3        2.79        4.46      1.05 o
   0   4   3      952.99      896.58      9.42 o
   1   4   3       43.09       59.61      3.02 o
   2   4   3      198.83      204.54      4.57 o
   3   4   3       35.80       32.31      1.56 o
   4   4   3       42.41       43.44      1.85 o
   5   4   3       10.34        9.79      1.19 o
  -6   5   3       21.54       20.70      1.44 o
  -5   5   3       19.47       18.69      1.32 o
  -4   5   3      229.09      233.27      4.29 o
  -3   5   3      100.96      113.78      2.04 o
  -2   5   3      726.53      712.97      5.59 o
  -1   5   3      517.90      482.95      6.40 o
   0   5   3      443.96      431.08      6.65 o
   1   5   3      299.53      270.13      5.93 o
   2   5   3      156.21      151.79      2.87 o
   3   5   3        4.24        8.67      1.45 o
   4   5   3       36.08       42.74      1.81 o
   5   5   3        0.02        1.23      1.05 o
  -6   6   3       41.42       41.05      2.58 o
  -5   6   3        2.88        4.40      1.66 o
  -4   6   3      395.97      417.75     11.57 o
  -3   6   3        8.13        9.90      0.83 o
  -2   6   3       24.52       22.65      3.49 o
  -1   6   3      683.12      672.03      7.80 o
   0   6   3       35.59       40.96      2.36 o
   1   6   3       40.31       47.91      2.79 o
   2   6   3       51.24       50.93      1.53 o
   3   6   3        7.67        8.21      1.17 o
   4   6   3        4.86        7.23      1.32 o
   5   6   3        0.04        1.97      1.03 o
  -6   7   3        2.87        2.53      1.18 o
  -5   7   3        0.09       -0.57      1.22 o
  -4   7   3      225.24      210.01      4.77 o
  -3   7   3       18.15       20.20      0.94 o
  -2   7   3      570.29      493.31      5.07 o
  -1   7   3      523.01      525.30      7.23 o
   0   7   3      546.84      548.38      7.80 o
   1   7   3       86.45       86.07      3.55 o
   2   7   3      408.48      414.00      4.04 o
   3   7   3      165.09      161.12      3.17 o
   4   7   3      397.30      423.23      4.74 o
   5   7   3        0.00        1.09      1.03 o
  -6   8   3       13.13       14.63      1.44 o
  -5   8   3       15.16       16.40      1.59 o
  -4   8   3       72.64       84.40      5.78 o
  -3   8   3       14.47       12.79      0.87 o
  -2   8   3      486.69      503.49     10.68 o
  -1   8   3       12.46        9.83      1.41 o
   0   8   3        0.49        2.77      1.21 o
   1   8   3      113.19      140.66      4.53 o
   2   8   3      143.69      157.01      2.30 o
   3   8   3      169.67      174.50      3.54 o
   4   8   3      328.12      334.53      5.56 o
   5   8   3       11.31       12.27      1.09 o
  -6   9   3       10.77       12.52      1.47 o
  -5   9   3       20.46       22.79      1.77 o
  -4   9   3       23.46       25.22      2.36 o
  -3   9   3        4.62        8.83      1.46 o
  -2   9   3        3.35        3.14      0.85 o
  -1   9   3       11.82        8.71      1.15 o
   0   9   3        7.51       10.30      1.54 o
   1   9   3      240.72      227.22      5.81 o
   2   9   3        1.55        0.28      0.80 o
   3   9   3        2.70        1.93      1.21 o
   4   9   3       56.29       58.46      3.05 o
   5   9   3        6.54        7.59      1.18 o
  -6  10   3        0.07        2.24      1.56 o
  -5  10   3       40.13       46.63      2.24 o
  -4  10   3        1.00        6.19      1.78 o
  -3  10   3       68.22       73.54      2.42 o
  -2  10   3       74.02       90.55      4.92 o
  -1  10   3      105.28      130.41      3.04 o
   0  10   3      314.37      294.93      6.35 o
   1  10   3      194.76      224.82      5.94 o
   2  10   3      147.76      157.65      2.49 o
   3  10   3      416.40      377.98      4.86 o
   4  10   3      127.20      128.88      3.10 o
   5  10   3       13.20       12.44      1.67 o
  -6  11   3       37.03       38.14      3.20 o
  -5  11   3        2.00        2.08      1.35 o
  -4  11   3       20.40       15.53      2.26 o
  -3  11   3       16.14       19.62      1.10 o
  -2  11   3      170.78      150.66      3.35 o
  -1  11   3     1293.26     1337.09     11.70 o
   0  11   3      412.38      399.21      7.55 o
   1  11   3     1728.59     1820.26     16.87 o
   2  11   3      117.72      101.50      2.08 o
   3  11   3       61.27       62.07      2.26 o
   4  11   3       18.54       16.24      1.50 o
   5  11   3        0.87        1.38      1.32 o
  -6  12   3        2.91        4.86      2.02 o
  -5  12   3       20.70       20.28      1.61 o
  -4  12   3        2.68        1.83      2.37 o
  -3  12   3       39.84       43.22      2.10 o
  -2  12   3        1.90        3.50      0.92 o
  -1  12   3       17.44       38.93      2.10 o
   0  12   3        0.04        2.85      1.35 o
   1  12   3      563.23      630.16      7.12 o
   2  12   3       16.64       20.82      1.18 o
   3  12   3      302.65      320.24      4.62 o
   4  12   3        0.19        2.22      1.57 o
   5  12   3       10.91       10.71      1.32 o
  -6  13   3        7.25        7.43      2.02 o
  -5  13   3        1.51        2.77      1.25 o
  -4  13   3        0.20       -0.73      2.35 o
  -3  13   3      206.44      207.66      5.57 o
  -2  13   3        7.69        6.04      0.85 o
  -1  13   3     3021.88     3022.68     15.48 o
   0  13   3        9.82       10.23      1.82 o
   1  13   3     2325.00     2313.41     15.93 o
   2  13   3      246.72      253.52      3.71 o
   3  13   3       39.87       39.10      2.02 o
   4  13   3       21.40       22.52      2.30 o
   5  13   3        8.32        9.89      1.29 o
  -5  14   3       11.53        9.24      1.33 o
  -4  14   3        0.01        1.44      2.33 o
  -3  14   3        0.57        4.18      1.72 o
  -2  14   3       13.73       10.94      1.07 o
  -1  14   3      431.31      448.54      5.07 o
   0  14   3      108.04      118.60      6.26 o
   1  14   3      676.29      750.80      8.11 o
   2  14   3      713.32      759.13      7.54 o
   3  14   3      146.70      143.42      3.65 o
   4  14   3       15.66       14.07      1.67 o
   5  14   3       29.24       29.89      3.04 o
  -5  15   3        2.77        1.47      1.28 o
  -4  15   3       65.95       66.81      2.55 o
  -3  15   3      358.27      363.46     10.22 o
  -2  15   3       11.84       12.17      0.85 o
  -1  15   3       60.34       64.06      2.09 o
   0  15   3      210.89      196.92      4.27 o
   1  15   3      120.30      109.82      2.27 o
   2  15   3      139.85      144.37      3.46 o
   3  15   3        1.92        1.61      1.52 o
   4  15   3        8.67        7.37      1.45 o
   5  15   3        5.39        7.29      3.36 o
  -5  16   3        5.09        7.18      1.25 o
  -4  16   3        3.11        5.93      1.88 o
  -3  16   3       51.36       64.06      3.37 o
  -2  16   3       98.01       96.37      1.88 o
  -1  16   3       85.07       99.94      2.82 o
   0  16   3        7.80        8.72      1.00 o
   1  16   3      174.25      167.30      4.06 o
   2  16   3      530.39      531.96      6.54 o
   3  16   3        8.80       11.92      1.67 o
   4  16   3       29.95       27.50      1.87 o
   5  16   3       21.11       22.55      1.65 o
  -5  17   3        8.22        9.27      1.26 o
  -4  17   3       51.10       34.37      2.21 o
  -3  17   3      104.65      105.23      6.41 o
  -2  17   3        8.18        6.74      0.86 o
  -1  17   3      240.93      219.38      3.40 o
   0  17   3      180.71      183.78      4.86 o
   1  17   3        0.02        0.34      1.06 o
   2  17   3      930.30      865.30      8.40 o
   3  17   3      123.41      111.08      3.37 o
   4  17   3        3.13        3.18      1.27 o
   5  17   3        0.02        0.37      1.38 o
  -5  18   3        0.89        0.41      1.24 o
  -4  18   3       42.83       40.80      3.13 o
  -3  18   3      475.53      460.43      8.07 o
  -2  18   3       15.35       24.31      1.14 o
  -1  18   3       29.87       31.66      1.61 o
   0  18   3       20.12       23.73      1.72 o
   1  18   3        2.37        4.87      1.13 o
   2  18   3        6.63       14.21      1.97 o
   3  18   3       33.48       36.86      1.98 o
   4  18   3       35.08       35.25      2.01 o
  -5  19   3        9.20        8.71      1.28 o
  -4  19   3       18.42       20.50      1.61 o
  -3  19   3       54.83       58.94      2.34 o
  -2  19   3      705.12      716.95      6.67 o
  -1  19   3        7.76        7.56      1.14 o
   0  19   3      259.26      235.64      3.65 o
   1  19   3       57.77       59.53      1.52 o
   2  19   3      285.77      286.79      5.02 o
   3  19   3       67.89       60.68      2.24 o
   4  19   3       49.15       47.61      2.13 o
  -5  20   3       13.98       11.92      2.21 o
  -4  20   3       33.80       36.14      3.86 o
  -3  20   3        0.14        0.46      1.49 o
  -2  20   3       48.36       47.07      1.61 o
  -1  20   3        0.13        3.41      0.97 o
   0  20   3        7.78        9.70      1.10 o
   1  20   3        2.72        4.91      1.19 o
   2  20   3      114.02      118.56      3.28 o
   3  20   3        6.17        7.30      1.31 o
   4  20   3       48.86       48.21      2.50 o
  -5  21   3        0.47       -0.21      2.53 o
  -4  21   3        1.45        0.88      1.67 o
  -3  21   3      288.66      281.05      6.62 o
  -2  21   3      276.86      274.69      5.14 o
  -1  21   3      160.20      174.95      3.37 o
   0  21   3      194.32      200.64      3.63 o
   1  21   3       19.72       19.81      1.30 o
   2  21   3       66.39       69.20      2.89 o
   3  21   3       12.07       11.54      1.37 o
   4  21   3       14.75       11.25      1.56 o
  -5  22   3       43.40       39.64      2.66 o
  -4  22   3        3.29        5.64      1.60 o
  -3  22   3      221.41      219.34      5.25 o
  -2  22   3       80.60       70.53      2.00 o
  -1  22   3       17.39       20.61      1.66 o
   0  22   3       22.18       18.81      1.48 o
   1  22   3       24.82       17.68      1.35 o
   2  22   3        0.21        0.28      1.53 o
   3  22   3        8.57        4.13      1.22 o
   4  22   3       55.12       52.98      2.47 o
  -4  23   3       20.79       25.02      2.61 o
  -3  23   3       23.50       25.03      1.72 o
  -2  23   3       11.75       15.58      1.35 o
  -1  23   3       88.30       79.57      2.41 o
   0  23   3      105.48      109.82      3.43 o
   1  23   3       72.88       65.41      2.20 o
   2  23   3       12.42        5.48      1.98 o
   3  23   3       67.09       57.54      2.07 o
   4  23   3        9.49        9.73      2.33 o
  -4  24   3        1.39        3.79      3.13 o
  -3  24   3      108.41       97.86      3.88 o
  -2  24   3       21.51       23.73      1.94 o
  -1  24   3        0.17        0.41      1.79 o
   0  24   3       23.37       27.24      2.36 o
   1  24   3       81.92       97.39      3.74 o
   2  24   3        2.55        2.37      1.31 o
   3  24   3       37.13       35.49      1.62 o
   4  24   3        0.54        3.57      1.94 o
  -4  25   3        0.69       -0.73      1.50 o
  -3  25   3       11.06       13.67      1.55 o
  -2  25   3        1.73        0.75      1.45 o
  -1  25   3       99.18      126.37      5.62 o
   0  25   3        5.16        2.57      1.68 o
   1  25   3      255.17      251.56      4.01 o
   2  25   3        2.39        2.73      1.50 o
   3  25   3       20.57       18.80      1.26 o
  -4  26   3        2.35        3.44      2.33 o
  -3  26   3        9.98        9.51      1.49 o
  -2  26   3       18.89       15.75      1.61 o
  -1  26   3        0.07        1.47      1.57 o
   0  26   3      299.77      297.11      8.91 o
   1  26   3       73.39       65.92      2.07 o
   2  26   3        1.87        0.26      1.46 o
   3  26   3       97.35       91.39      2.47 o
  -4  27   3        3.34        3.16      2.20 o
  -3  27   3       10.60       13.24      1.50 o
  -2  27   3        7.71        5.98      1.51 o
  -1  27   3      126.57      126.30      6.44 o
   0  27   3      320.44      347.68      9.88 o
   1  27   3       25.96       27.35      1.80 o
   2  27   3        0.23        0.71      1.46 o
   3  27   3        4.39        6.69      1.16 o
  -4  28   3        0.44       -0.81      1.81 o
  -3  28   3        0.35        0.59      1.72 o
  -2  28   3        0.36       -0.31      1.45 o
  -1  28   3        0.17        0.44      1.32 o
   0  28   3        0.47        4.18      1.79 o
   1  28   3       24.25       29.75      1.55 o
   2  28   3       46.23       48.78      5.00 o
   3  28   3       25.46       22.93      1.81 o
  -3  29   3        6.61        8.77      2.03 o
  -2  29   3       16.46       19.10      1.57 o
  -1  29   3       36.68       42.41      2.23 o
   0  29   3      115.68      123.44      6.48 o
   1  29   3        6.68        8.09      1.57 o
   2  29   3        5.73        8.63      2.22 o
   3  29   3       16.87       18.03      2.15 o
  -3  30   3        2.62        3.11      1.89 o
  -2  30   3        0.11       -0.26      1.16 o
  -1  30   3       12.27       12.70      1.58 o
   0  30   3       97.83       95.70      3.46 o
   1  30   3        4.16        4.49      2.04 o
   2  30   3       18.18       14.44      1.63 o
  -3  31   3        0.04       -0.60      1.44 o
  -2  31   3       31.73       33.00      1.74 o
  -1  31   3        1.74        0.38      1.22 o
   0  31   3        2.68        7.83      2.02 o
   1  31   3       51.91       54.77      3.03 o
   2  31   3       25.03       23.66      1.37 o
  -2  32   3        0.01        2.10      1.55 o
  -1  32   3       10.02        7.74      1.20 o
   0  32   3       65.02       61.68      2.70 o
   1  32   3        2.42       -2.17      3.84 o
   2  32   3       13.53       11.83      2.12 o
  -2  33   3       25.65       35.94      2.60 o
  -1  33   3        3.21        2.00      1.27 o
   0  33   3        0.25        1.57      1.19 o
   1  33   3        2.45        2.41      1.44 o
  -1  34   3        3.17        1.14      1.92 o
   0  34   3        0.01        2.64      1.56 o
   1  34   3        8.02        8.57      1.54 o
  -6   0   4       10.97       11.69      2.01 o
  -4   0   4       54.19       59.82      3.21 o
  -2   0   4     1137.80     1207.61     11.39 o
   0   0   4        7.77       14.77      2.00 o
   2   0   4      533.04      547.98     26.17 o
   4   0   4       20.37       20.96      2.49 o
  -6   1   4       10.04       11.91      1.92 o
  -5   1   4       34.16       41.68      1.95 o
  -4   1   4      330.97      357.25      4.75 o
  -3   1   4       55.62       54.81      2.02 o
  -2   1   4     1079.23     1040.76      7.38 o
  -1   1   4      360.04      335.39      7.71 o
   0   1   4       41.45       41.14      1.94 o
   1   1   4     1868.85     1950.62     12.70 o
   2   1   4       18.71       21.76      1.34 o
   3   1   4       11.39        8.83      1.06 o
   4   1   4       11.95       10.21      1.01 o
   5   1   4        4.09        5.40      1.05 o
  -6   2   4        0.61        1.94      1.89 o
  -5   2   4        7.52        8.15      1.27 o
  -4   2   4       17.26       13.44      1.23 o
  -3   2   4       80.73       79.77      2.07 o
  -2   2   4       39.53       46.47      2.84 o
  -1   2   4       99.33      103.71      2.54 o
   0   2   4     1477.71     1356.84     10.27 o
   1   2   4       35.37       63.58      3.08 o
   2   2   4      269.95      273.51      2.77 o
   3   2   4        4.36        5.50      1.00 o
   4   2   4       25.12       26.27      1.29 o
   5   2   4       44.43       42.59      1.54 o
  -6   3   4        0.77        3.36      1.40 o
  -5   3   4       18.59       17.73      1.94 o
  -4   3   4       14.38       14.30      1.28 o
  -3   3   4      118.33      106.76      1.89 o
  -2   3   4     2585.87     2412.72     18.05 o
  -1   3   4      481.42      472.31      7.29 o
   0   3   4       68.40       84.60      2.58 o
   1   3   4     2621.66     2718.55     21.26 o
   2   3   4       50.90       45.63      1.16 o
   3   3   4       14.92       11.13      1.10 o
   4   3   4        0.14        0.78      1.06 o
   5   3   4       20.61       24.15      1.30 o
  -6   4   4        0.06        2.57      2.33 o
  -5   4   4        7.19        6.43      1.30 o
  -4   4   4       17.58       18.29      1.32 o
  -3   4   4       49.34       48.65      1.50 o
  -2   4   4     1989.28     1906.52     10.25 o
  -1   4   4      272.90      301.94      6.00 o
   0   4   4      940.71     1006.70     11.89 o
   1   4   4       20.41       42.17      2.97 o
   2   4   4       20.67       12.64      0.92 o
   3   4   4       15.44       14.51      1.10 o
   4   4   4      269.22      269.93      7.09 o
   5   4   4       45.00       48.52      2.21 o
  -6   5   4        0.97        1.34      1.47 o
  -5   5   4       24.87       23.41      1.46 o
  -4   5   4        0.57       -0.47      1.06 o
  -3   5   4       61.60       70.43      1.86 o
  -2   5   4      304.10      283.83      4.16 o
  -1   5   4      193.67      174.47      4.70 o
   0   5   4      362.16      342.64      7.12 o
   1   5   4       63.37       55.00      3.32 o
   2   5   4        0.00        0.82      0.87 o
   3   5   4      166.85      163.20      2.92 o
   4   5   4       19.36       16.99      1.34 o
   5   5   4       17.21       17.84      1.24 o
  -6   6   4        2.18        3.85      1.89 o
  -5   6   4        0.99        3.03      1.45 o
  -4   6   4       33.89       32.61      1.33 o
  -3   6   4       56.79       65.73      1.73 o
  -2   6   4     1680.98     1704.69     14.06 o
  -1   6   4     1304.53     1204.80     12.35 o
   0   6   4       18.97       14.17      1.98 o
   1   6   4       28.92       22.07      1.71 o
   2   6   4        8.18       12.14      0.98 o
   3   6   4      488.42      478.75      5.39 o
   4   6   4       15.87       16.08      1.28 o
   5   6   4       48.65       51.83      3.13 o
  -6   7   4        0.54        0.91      1.38 o
  -5   7   4       87.40       85.39      3.31 o
  -4   7   4       66.04       64.71      2.27 o
  -3   7   4      239.13      219.94      3.41 o
  -2   7   4     2516.15     2534.92     12.34 o
  -1   7   4       53.74       57.61      2.95 o
   0   7   4       11.24        6.50      1.66 o
   1   7   4      107.73       95.32      2.15 o
   2   7   4       23.15       27.11      1.23 o
   3   7   4      265.10      260.14      4.05 o
   4   7   4        0.47        1.75      1.20 o
   5   7   4       16.88       19.20      1.78 o
  -6   8   4        0.01        0.11      1.38 o
  -5   8   4        3.27        5.11      1.34 o
  -4   8   4        2.93        4.75      1.19 o
  -3   8   4       90.51       85.26      3.49 o
  -2   8   4      408.93      416.08      5.15 o
  -1   8   4      242.16      262.24      6.03 o
   0   8   4      256.82      233.93      6.18 o
   1   8   4      528.75      527.05      4.50 o
   2   8   4       65.79       65.39      1.74 o
   3   8   4     1252.08     1269.11      9.16 o
   4   8   4      260.81      260.75      4.21 o
   5   8   4       49.48       47.47      5.91 o
  -6   9   4        0.91        1.53      1.36 o
  -5   9   4       19.09       20.00      1.58 o
  -4   9   4       21.44       19.31      1.47 o
  -3   9   4       36.29       35.72      1.33 o
  -2   9   4     1428.74     1363.27      7.37 o
  -1   9   4      407.33      376.25      7.40 o
   0   9   4      209.06      216.60      6.03 o
   1   9   4      162.19      171.05      2.64 o
   2   9   4        0.32        2.13      0.87 o
   3   9   4       83.31       82.27      3.14 o
   4   9   4        0.24        1.88      1.29 o
   5   9   4        7.50        9.54      1.73 o
  -6  10   4        4.93        5.24      2.02 o
  -5  10   4       14.23       12.89      1.41 o
  -4  10   4        8.67        7.50      2.47 o
  -3  10   4       16.78       16.84      1.09 o
  -2  10   4      899.55      888.35      6.86 o
  -1  10   4      377.22      457.42      4.23 o
   0  10   4      115.42      148.19      2.94 o
   1  10   4      722.35      717.53      5.60 o
   2  10   4      422.45      426.74      4.85 o
   3  10   4      318.21      325.32      6.23 o
   4  10   4       99.03       93.97      3.14 o
   5  10   4        8.32        9.45      2.92 o
  -6  11   4        1.51        2.25      1.94 o
  -5  11   4        5.73        6.46      1.32 o
  -4  11   4        4.54        5.08      2.50 o
  -3  11   4       15.79        9.40      1.15 o
  -2  11   4       13.03       17.23      1.16 o
  -1  11   4      459.27      463.15      4.94 o
   0  11   4       25.00       27.31      1.24 o
   1  11   4      205.69      196.97      3.13 o
   2  11   4       38.91       43.65      1.60 o
   3  11   4      166.24      168.59      5.21 o
   4  11   4        0.16       -0.19      1.48 o
   5  11   4        0.29       -0.37      1.51 o
  -5  12   4        0.01        0.23      1.29 o
  -4  12   4        0.01       -1.05      2.45 o
  -3  12   4        0.00        0.59      1.26 o
  -2  12   4      130.20      143.06      3.30 o
  -1  12   4      221.18      225.58      3.11 o
   0  12   4     1084.23     1062.86      9.81 o
   1  12   4        0.57        1.62      1.05 o
   2  12   4      460.21      455.30      4.68 o
   3  12   4       11.28       11.27      1.63 o
   4  12   4        2.35        1.50      1.40 o
   5  12   4        2.57        3.17      1.50 o
  -5  13   4       12.92       12.75      1.56 o
  -4  13   4       16.28       19.45      3.40 o
  -3  13   4       11.76        8.59      1.66 o
  -2  13   4       27.51       18.39      2.53 o
  -1  13   4      342.27      361.83      5.18 o
   0  13   4       60.33       65.91      1.94 o
   1  13   4        0.37        2.28      1.28 o
   2  13   4       71.02       65.10      2.20 o
   3  13   4        1.99        2.25      1.54 o
   4  13   4        0.29       -0.85      1.53 o
   5  13   4        3.78        6.02      1.91 o
  -5  14   4       17.81       16.23      1.40 o
  -4  14   4        0.21        6.31      3.04 o
  -3  14   4        1.78       -0.46      1.71 o
  -2  14   4        1.58        0.70      1.16 o
  -1  14   4      201.84      216.26      3.88 o
   0  14   4      458.34      479.78      8.93 o
   1  14   4      119.39      120.36      2.59 o
   2  14   4       25.72       28.90      1.63 o
   3  14   4      135.72      137.41      4.04 o
   4  14   4       13.02       13.14      1.94 o
  -5  15   4        1.37        0.73      1.30 o
  -4  15   4      161.46      159.28      7.11 o
  -3  15   4       39.61       43.05      2.68 o
  -2  15   4       79.81       84.54      1.93 o
  -1  15   4      308.42      307.89      4.71 o
   0  15   4       66.21       78.13      2.96 o
   1  15   4        5.36        5.10      1.22 o
   2  15   4       58.32       59.63      2.18 o
   3  15   4       80.91       65.76      2.71 o
   4  15   4       29.44       28.60      1.87 o
  -5  16   4        0.04       -0.74      1.17 o
  -4  16   4        0.03        4.89      2.44 o
  -3  16   4       26.03       23.97      2.20 o
  -2  16   4       51.63       47.29      1.53 o
  -1  16   4        5.80        3.74      1.22 o
   0  16   4       90.97       71.66      2.28 o
   1  16   4       12.69       12.10      1.55 o
   2  16   4       29.49       26.52      1.66 o
   3  16   4       82.41       85.33      2.97 o
   4  16   4       43.21       45.60      2.16 o
  -5  17   4        1.05       -1.09      1.09 o
  -4  17   4      112.13      112.27      7.81 o
  -3  17   4       62.79       51.37      4.82 o
  -2  17   4      118.86      107.35      2.31 o
  -1  17   4        0.49        2.40      2.00 o
   0  17   4       39.75       39.98      1.71 o
   1  17   4        0.43        1.86      1.30 o
   2  17   4       56.15       58.74      2.42 o
   3  17   4       33.67       33.53      2.06 o
   4  17   4        0.82        1.30      1.29 o
  -5  18   4       11.38        8.73      1.13 o
  -4  18   4        7.72        5.95      1.50 o
  -3  18   4        7.83        7.79      1.99 o
  -2  18   4        0.74        0.35      1.05 o
  -1  18   4       58.20       60.77      2.40 o
   0  18   4        2.31        2.74      1.28 o
   1  18   4      192.44      186.60      5.73 o
   2  18   4        2.29        3.46      1.38 o
   3  18   4       35.61       39.33      2.14 o
   4  18   4        0.00        0.70      1.29 o
  -5  19   4        2.54        0.55      1.39 o
  -4  19   4        0.40       -0.79      1.43 o
  -3  19   4      185.66      207.86     11.84 o
  -2  19   4        1.75        1.50      1.06 o
  -1  19   4      152.57      130.69      2.98 o
   0  19   4       61.27       64.78      2.26 o
   1  19   4       67.39       68.04      3.00 o
   2  19   4      160.03      143.51      3.81 o
   3  19   4        0.02       -0.51      1.22 o
   4  19   4       13.35       15.47      1.31 o
  -5  20   4        6.25        8.89      1.41 o
  -4  20   4        1.73        2.99      1.41 o
  -3  20   4        0.89        1.37      2.59 o
  -2  20   4        0.13       -0.51      1.28 o
  -1  20   4        1.11        1.66      1.10 o
   0  20   4       27.63       27.74      1.94 o
   1  20   4      367.93      365.06      5.58 o
   2  20   4       12.52       10.69      1.90 o
   3  20   4       43.64       42.63      1.87 o
   4  20   4        4.15        3.90      1.43 o
  -4  21   4       22.22       22.20      1.93 o
  -3  21   4       10.43        6.96      1.92 o
  -2  21   4       53.95       52.37      2.02 o
  -1  21   4      186.10      170.85      2.72 o
   0  21   4        2.82        4.22      1.80 o
   1  21   4      123.43      109.61      3.83 o
   2  21   4        0.93        3.53      1.44 o
   3  21   4        0.31        0.79      1.22 o
   4  21   4       18.21       18.38      1.27 o
  -4  22   4        0.81        3.38      1.58 o
  -3  22   4       56.58       50.61      4.87 o
  -2  22   4        6.59        9.21      1.28 o
  -1  22   4        2.27        2.60      1.34 o
   0  22   4        0.25        1.91      1.93 o
   1  22   4       61.29       51.40      4.58 o
   2  22   4        2.00        1.34      1.23 o
   3  22   4      107.17      107.82      2.93 o
   4  22   4       10.09       12.97      1.46 o
  -4  23   4       14.41       15.20      1.41 o
  -3  23   4        2.66        1.37      1.81 o
  -2  23   4        0.33        0.85      1.28 o
  -1  23   4       27.12       22.83      1.75 o
   0  23   4        2.78        1.00      2.28 o
   1  23   4       93.65       78.75      3.41 o
   2  23   4       24.59       19.53      1.46 o
   3  23   4       19.81       19.88      1.55 o
  -4  24   4        0.34        0.52      1.18 o
  -3  24   4       14.64       18.33      1.93 o
  -2  24   4       15.73       14.93      1.43 o
  -1  24   4       22.88       20.74      1.70 o
   0  24   4        1.47        0.29      1.69 o
   1  24   4        1.90        1.22      1.54 o
   2  24   4       79.91       71.92      3.17 o
   3  24   4       25.38       23.62      1.48 o
  -4  25   4       30.56       22.91      3.52 o
  -3  25   4        5.66        6.16      4.12 o
  -2  25   4       14.11       18.51      1.26 o
  -1  25   4        1.06        0.22      1.44 o
   0  25   4       90.06       94.20      3.95 o
   1  25   4       13.51       12.52      1.96 o
   2  25   4        1.33        2.36      1.27 o
   3  25   4       20.94       19.04      1.76 o
  -4  26   4        1.20        1.87      1.45 o
  -3  26   4        1.32        2.30      1.48 o
  -2  26   4       19.57       21.91      1.51 o
  -1  26   4        5.95        8.22      1.37 o
   0  26   4       51.97       51.72      3.22 o
   1  26   4        1.47        3.27      1.59 o
   2  26   4       94.08       88.95      3.36 o
   3  26   4        2.12        0.77      2.35 o
  -3  27   4        1.86        0.65      1.37 o
  -2  27   4       52.53       53.28      2.26 o
  -1  27   4       71.44       72.10      3.23 o
   0  27   4       95.48       95.83      3.76 o
   1  27   4        1.01        0.94      2.76 o
   2  27   4        0.84        0.82      1.27 o
   3  27   4        5.52        2.80      2.04 o
  -3  28   4        0.02        0.61      1.39 o
  -2  28   4        4.48        4.74      1.29 o
  -1  28   4       20.47       22.72      2.71 o
   0  28   4      119.58      118.15      4.10 o
   1  28   4       48.73       57.43      3.96 o
   2  28   4       21.90       19.36      3.59 o
  -3  29   4        1.14       -1.47      1.47 o
  -2  29   4       14.85       15.13      1.67 o
  -1  29   4       19.95       23.38      2.14 o
   0  29   4       13.72       18.03      2.34 o
   1  29   4        1.38        1.69      1.77 o
   2  29   4        3.83        3.83      4.72 o
  -3  30   4        1.23        2.88      2.17 o
  -2  30   4        2.08        2.58      1.70 o
  -1  30   4        6.34        7.85      1.62 o
   0  30   4       33.29       33.69      2.98 o
   1  30   4       52.18       46.98      2.25 o
   2  30   4        1.33        0.79      1.55 o
  -2  31   4        3.99        3.55      1.67 o
  -1  31   4        2.04       -1.38      2.28 o
   0  31   4        0.13        0.77      1.59 o
   1  31   4        8.43        7.96      1.98 o
  -2  32   4        0.45       -0.72      2.13 o
  -1  32   4        3.18       -1.69      1.69 o
   0  32   4        1.55        1.99      4.72 o
   1  32   4       28.84       35.60      2.79 o
  -1  33   4        5.38        6.45      2.20 o
   0  33   4        3.29        0.85      2.66 o
  -5   0   5       55.27       51.62      2.81 o
  -3   0   5       95.12       87.28      5.10 o
  -1   0   5      723.38      749.69     10.51 o
   1   0   5      250.25      228.76      3.23 o
   3   0   5       25.56       33.45      2.52 o
   5   0   5       90.53       96.92      3.87 o
  -6   1   5        2.48        0.89      2.23 o
  -5   1   5      101.48      113.34      3.04 o
  -4   1   5        4.64        4.15      1.19 o
  -3   1   5       45.68       45.57      2.67 o
  -2   1   5       18.78       15.24      0.97 o
  -1   1   5       65.45       59.25      1.60 o
   0   1   5      117.67      113.95      1.84 o
   1   1   5        1.06        0.75      0.72 o
   2   1   5       24.82       19.18      1.16 o
   3   1   5      271.09      247.00      4.07 o
   4   1   5        2.60        2.17      1.08 o
   5   1   5       86.60       94.33      2.67 o
  -6   2   5        1.79        2.49      2.10 o
  -5   2   5       14.55       18.02      1.68 o
  -4   2   5       18.88       20.86      1.36 o
  -3   2   5       63.42       58.02      2.94 o
  -2   2   5      161.46      169.54      3.64 o
  -1   2   5      151.66      138.76      2.74 o
   0   2   5      194.80      181.30      2.28 o
   1   2   5      184.32      179.08      3.25 o
   2   2   5       64.66       66.03      2.03 o
   3   2   5        2.06        3.19      1.22 o
   4   2   5        5.51        5.47      1.17 o
   5   2   5       22.27       24.01      2.32 o
  -6   3   5        3.70        3.81      1.90 o
  -5   3   5        2.98       -0.85      1.37 o
  -4   3   5        0.24       -0.83      1.10 o
  -3   3   5        4.90        2.92      1.37 o
  -2   3   5       34.55       30.25      1.37 o
  -1   3   5       19.25       18.80      1.08 o
   0   3   5       61.08       62.96      1.57 o
   1   3   5        8.23        4.85      0.84 o
   2   3   5      142.20      125.24      2.24 o
   3   3   5        0.98        1.17      1.23 o
   4   3   5       28.98       28.34      1.40 o
   5   3   5        1.91        0.91      1.89 o
  -6   4   5        0.30        2.66      2.02 o
  -5   4   5        7.03        6.40      1.39 o
  -4   4   5        2.06        3.50      1.20 o
  -3   4   5       34.79       30.61      2.17 o
  -2   4   5       74.11       68.50      3.57 o
  -1   4   5        5.76        7.35      1.34 o
   0   4   5      787.07      773.95      7.20 o
   1   4   5        4.38        1.68      0.83 o
   2   4   5      322.15      324.76      3.52 o
   3   4   5       10.92        9.97      1.24 o
   4   4   5        0.01       -0.03      1.06 o
   5   4   5        0.65       -0.05      1.94 o
  -6   5   5       10.87        8.37      1.78 o
  -5   5   5        0.19        0.88      1.73 o
  -4   5   5        4.78        6.40      1.59 o
  -3   5   5        9.71       12.76      1.39 o
  -2   5   5       19.37       20.66      1.40 o
  -1   5   5       23.05       17.95      1.37 o
   0   5   5        2.02        2.37      0.85 o
   1   5   5        9.03        5.36      0.82 o
   2   5   5      921.80      892.52      7.10 o
   3   5   5      304.63      304.74      3.96 o
   4   5   5       30.51       29.59      1.60 o
   5   5   5        0.94        0.29      1.95 o
  -6   6   5        0.32       -1.23      1.78 o
  -5   6   5        0.89       -0.05      1.38 o
  -4   6   5        3.06        2.66      1.23 o
  -3   6   5       41.79       45.10      2.43 o
  -2   6   5      312.89      286.53     12.26 o
  -1   6   5       13.98        9.01      0.90 o
   0   6   5      675.11      646.86      5.49 o
   1   6   5       13.62       18.37      1.54 o
   2   6   5      393.55      393.58      4.22 o
   3   6   5      371.63      371.39      4.34 o
   4   6   5       14.53       13.42      1.35 o
  -6   7   5       12.18        8.20      1.72 o
  -5   7   5        2.65        1.94      1.35 o
  -4   7   5       27.63       31.13      1.73 o
  -3   7   5       24.55       26.49      1.47 o
  -2   7   5      220.07      207.62      7.25 o
  -1   7   5        3.65        3.77      0.94 o
   0   7   5        0.65        1.31      0.92 o
   1   7   5        1.65        2.23      0.90 o
   2   7   5      219.83      200.58      2.84 o
   3   7   5       24.09       22.06      1.73 o
   4   7   5       17.10       19.00      1.35 o
  -5   8   5        0.14       -0.58      1.34 o
  -4   8   5        3.98        3.73      1.11 o
  -3   8   5       63.17       62.44      2.20 o
  -2   8   5      679.75      696.39     20.97 o
  -1   8   5        8.95        4.95      0.91 o
   0   8   5      236.32      254.38      4.20 o
   1   8   5       12.40       12.97      0.99 o
   2   8   5       70.18       71.03      1.80 o
   3   8   5      139.57      138.23      4.94 o
   4   8   5       15.67       19.95      1.45 o
  -5   9   5       14.14       13.32      1.41 o
  -4   9   5        4.63        4.46      1.13 o
  -3   9   5        9.29        8.30      1.06 o
  -2   9   5      341.95      318.07      4.81 o
  -1   9   5       13.44       12.13      1.20 o
   0   9   5       60.12       61.63      1.87 o
   1   9   5       99.89       98.18      2.41 o
   2   9   5       12.75        9.09      1.44 o
   3   9   5       46.60       53.10      2.87 o
   4   9   5       14.23       14.53      2.31 o
  -5  10   5        0.06       -0.62      1.70 o
  -4  10   5       17.93       22.43      1.32 o
  -3  10   5       42.50       40.39      2.18 o
  -2  10   5       45.83       40.24      1.68 o
  -1  10   5       75.03       78.25      2.04 o
   0  10   5      470.80      457.58      7.05 o
   1  10   5      162.83      172.47      5.90 o
   2  10   5       24.30       24.95      1.56 o
   3  10   5       72.47       65.01      2.84 o
   4  10   5        0.82        0.65      1.40 o
  -5  11   5       16.72       15.36      1.44 o
  -4  11   5       49.54       44.51      2.28 o
  -3  11   5        0.02       -0.14      1.27 o
  -2  11   5      198.12      195.03      6.25 o
  -1  11   5        0.34        1.17      0.97 o
   0  11   5      128.40      132.43      4.95 o
   1  11   5      254.25      269.09      7.12 o
   2  11   5        0.80        1.06      1.19 o
   3  11   5        2.02        4.87      1.35 o
   4  11   5        1.15       -0.65      1.37 o
  -5  12   5       19.80       20.72      1.43 o
  -4  12   5       12.56       14.66      1.62 o
  -3  12   5       30.48       28.60      1.40 o
  -2  12   5        4.50        8.37      1.83 o
  -1  12   5      359.44      352.40      3.88 o
   0  12   5      324.71      335.99      5.88 o
   1  12   5     1370.55     1331.97     19.52 o
   2  12   5       34.20       33.40      1.72 o
   3  12   5      292.15      296.40      5.09 o
   4  12   5        1.37        0.06      1.31 o
  -5  13   5       34.12       36.03      2.91 o
  -4  13   5       79.98       86.75      2.75 o
  -3  13   5        1.33        0.77      1.29 o
  -2  13   5       24.66       23.73      2.12 o
  -1  13   5      105.70      106.30      2.26 o
   0  13   5      131.66      137.30      4.24 o
   1  13   5      101.78       96.86      3.13 o
   2  13   5       19.19       22.30      2.42 o
   3  13   5       51.61       51.45      3.60 o
   4  13   5        0.57       -1.36      1.36 o
  -5  14   5        2.13        2.11      1.30 o
  -4  14   5       40.57       43.13      2.10 o
  -3  14   5       18.22       22.48      2.67 o
  -2  14   5       43.64       49.67      2.57 o
  -1  14   5       84.94       81.21      2.22 o
   0  14   5       20.09       25.72      1.44 o
   1  14   5      276.67      289.20      5.12 o
   2  14   5       26.11       23.89      2.29 o
   3  14   5      126.36      120.04      3.25 o
   4  14   5        2.69       -0.65      1.33 o
  -5  15   5        6.41        4.86      1.26 o
  -4  15   5        2.72        2.73      1.44 o
  -3  15   5       30.43       27.37      2.50 o
  -2  15   5       48.02       56.70      3.06 o
  -1  15   5        0.38       -0.08      1.12 o
   0  15   5      156.28      145.03      3.43 o
   1  15   5      343.86      330.27      5.92 o
   2  15   5       75.25       65.78      3.42 o
   3  15   5       13.77       14.51      1.59 o
   4  15   5        2.10        2.57      1.29 o
  -5  16   5        0.43       -1.06      1.35 o
  -4  16   5       77.29       86.33      2.75 o
  -3  16   5       22.50       22.32      2.43 o
  -2  16   5       36.24       39.12      2.55 o
  -1  16   5       21.72       20.51      1.33 o
   0  16   5      172.89      181.23      4.80 o
   1  16   5       92.97      109.95      3.31 o
   2  16   5      100.90       97.52      4.00 o
   3  16   5       37.30       37.47      1.93 o
   4  16   5       12.84       13.43      1.31 o
  -5  17   5        0.75        2.10      1.39 o
  -4  17   5      124.43      135.35      3.34 o
  -3  17   5       73.00       71.92      3.56 o
  -2  17   5        6.31        5.42      1.61 o
  -1  17   5       26.20       26.88      1.41 o
   0  17   5       57.68       57.76      2.52 o
   1  17   5       18.47       17.90      2.04 o
   2  17   5       47.80       51.11      3.01 o
   3  17   5        4.79        1.08      2.15 o
   4  17   5       14.71       11.39      1.22 o
  -5  18   5        0.69        0.64      2.81 o
  -4  18   5        2.63        9.19      2.03 o
  -3  18   5        7.18        9.68      1.74 o
  -2  18   5      110.37      117.31      3.40 o
  -1  18   5        0.34        0.50      1.28 o
   0  18   5      377.26      388.59      5.89 o
   1  18   5       93.27       84.96      8.26 o
   2  18   5       30.87       32.19      2.36 o
   3  18   5       34.93       32.52      1.78 o
   4  18   5       22.82       21.94      1.68 o
  -5  19   5        0.95       -1.57      1.88 o
  -4  19   5      101.44      115.51      3.78 o
  -3  19   5        5.50        5.76      1.56 o
  -2  19   5       96.61      109.98      3.32 o
  -1  19   5        1.13       -0.50      1.48 o
   0  19   5       66.88       79.21      4.10 o
   1  19   5       71.42       62.39      5.46 o
   2  19   5        0.11        0.68      1.81 o
   3  19   5        7.06        3.68      1.21 o
  -4  20   5       26.39       25.23      1.55 o
  -3  20   5       12.64       12.07      1.59 o
  -2  20   5       36.87       34.20      2.08 o
  -1  20   5       41.62       34.71      1.91 o
   0  20   5      215.01      205.29     14.65 o
   1  20   5       18.65       17.38      2.09 o
   2  20   5        1.24        0.06      2.04 o
   3  20   5       16.84       22.07      1.35 o
  -4  21   5        4.69        3.98      1.44 o
  -3  21   5       39.08       41.84      2.61 o
  -2  21   5       21.37       14.00      1.57 o
  -1  21   5       35.71       31.03      1.58 o
   0  21   5        0.27       -0.47      1.40 o
   1  21   5        2.85        2.59      1.77 o
   2  21   5        0.07        1.34      2.16 o
   3  21   5       14.25       15.99      1.22 o
  -4  22   5        2.04       -0.04      1.40 o
  -3  22   5        3.25        5.87      1.42 o
  -2  22   5       48.33       45.67      2.28 o
  -1  22   5       15.85       19.20      1.64 o
   0  22   5       36.59       42.56      2.91 o
   1  22   5        9.62       12.27      2.84 o
   2  22   5       50.05       50.68      5.56 o
   3  22   5        5.80        8.57      1.33 o
  -4  23   5        0.17        3.57      1.41 o
  -3  23   5       27.27       27.50      1.72 o
  -2  23   5        1.52        3.71      1.43 o
  -1  23   5       41.45       36.37      2.08 o
   0  23   5       21.24       17.96      2.06 o
   1  23   5       42.77       48.64      2.80 o
   2  23   5        0.40        1.31      1.62 o
   3  23   5       27.62       33.02      1.91 o
  -4  24   5        3.62        3.92      1.74 o
  -3  24   5       27.43       24.93      1.61 o
  -2  24   5        6.46       10.37      2.20 o
  -1  24   5        1.00        1.32      1.44 o
   0  24   5       25.37       28.93      2.48 o
   1  24   5       30.28       33.72      1.79 o
   2  24   5      113.61      113.72      3.69 o
   3  24   5       67.91       65.72      3.41 o
  -4  25   5        0.36        1.10      1.99 o
  -3  25   5       13.84       16.34      1.98 o
  -2  25   5        7.41        6.10      1.41 o
  -1  25   5       47.26       53.76      2.24 o
   0  25   5        2.30        2.23      1.65 o
   1  25   5        4.50        3.16      1.46 o
   2  25   5        5.22        6.44      1.59 o
  -3  26   5       46.30       45.03      2.17 o
  -2  26   5        4.36        5.61      2.33 o
  -1  26   5       39.84       47.33      2.75 o
   0  26   5        6.04        9.04      1.68 o
   1  26   5       46.39       50.44      4.07 o
   2  26   5        3.68        2.29      1.57 o
  -3  27   5        1.01        2.80      2.00 o
  -2  27   5        0.87        0.06      1.64 o
  -1  27   5        5.35        9.53      1.54 o
   0  27   5        1.68        0.69      1.63 o
   1  27   5        0.86        1.25      1.61 o
   2  27   5        0.32        1.85      1.98 o
  -3  28   5       11.62       12.78      1.42 o
  -2  28   5       19.16       14.51      1.59 o
  -1  28   5      104.20      106.55      5.32 o
   0  28   5       26.39       32.88      2.90 o
   1  28   5        8.00        9.44      1.89 o
   2  28   5       48.86       51.08      2.90 o
  -2  29   5        1.81        1.94      1.65 o
  -1  29   5       32.82       28.41      2.81 o
   0  29   5       13.28       13.43      1.72 o
   1  29   5        2.23        3.30      1.92 o
  -2  30   5       11.16        8.53      2.18 o
  -1  30   5       21.24       23.10      2.35 o
   0  30   5       36.33       33.58      1.99 o
   1  30   5        0.06       -1.31      1.89 o
  -1  31   5       20.39       24.56      2.57 o
   0  31   5        9.00        8.35      1.64 o
  -4   0   6       47.58       32.18      3.78 o
  -2   0   6       51.25       49.12      2.38 o
   0   0   6        4.05       13.44      1.36 o
   2   0   6       82.17       83.43      2.82 o
   4   0   6       14.58       16.99      1.83 o
  -5   1   6       17.39       17.23      3.28 o
  -4   1   6       28.86       25.56      3.40 o
  -3   1   6        2.42        1.61      1.63 o
  -2   1   6        0.27        1.02      1.40 o
  -1   1   6      108.19      104.67      3.80 o
   0   1   6      474.90      483.64      5.23 o
   1   1   6       13.73       13.10      1.00 o
   2   1   6      196.91      178.63      2.78 o
   3   1   6       33.04       30.72      1.72 o
   4   1   6       86.51       87.84      2.98 o
  -5   2   6        0.77        2.44      1.66 o
  -4   2   6       13.93       13.41      1.62 o
  -3   2   6        3.17        0.56      1.37 o
  -2   2   6      107.96      113.58      2.58 o
  -1   2   6        4.24        6.59      1.43 o
   0   2   6      140.82      132.29      3.24 o
   1   2   6       52.36       58.11      1.64 o
   2   2   6       37.15       37.21      1.42 o
   3   2   6       79.41       77.31      2.17 o
   4   2   6        0.14        0.31      1.13 o
  -5   3   6       33.16       29.31      4.29 o
  -4   3   6        1.46        0.67      1.45 o
  -3   3   6       24.54       23.07      1.79 o
  -2   3   6        2.46        4.58      1.06 o
  -1   3   6      236.00      235.64      5.60 o
   0   3   6       81.74       82.60      2.02 o
   1   3   6       14.63       11.77      1.02 o
   2   3   6       63.44       61.32      1.72 o
   3   3   6      136.75      125.52      2.67 o
   4   3   6       60.27       59.58      1.77 o
  -5   4   6        1.71        2.32      2.11 o
  -4   4   6        0.07       -0.01      1.48 o
  -3   4   6        1.41        3.84      1.32 o
  -2   4   6      272.27      255.54      6.20 o
  -1   4   6       56.10       65.47      2.27 o
   0   4   6      310.43      319.48      3.79 o
   1   4   6       67.98       71.60      1.81 o
   2   4   6       66.12       59.78      1.76 o
   3   4   6        0.76        2.27      1.07 o
   4   4   6        2.06        2.26      1.09 o
  -5   5   6       16.24       11.39      2.25 o
  -4   5   6        0.99        0.89      1.38 o
  -3   5   6      274.11      221.91     43.26 o
  -2   5   6        0.34        3.85      1.35 o
  -1   5   6       20.84       22.36      1.31 o
   0   5   6      314.91      331.79      4.36 o
   1   5   6      196.77      199.20      3.15 o
   2   5   6        1.25        1.78      1.04 o
   3   5   6       20.37       18.56      1.34 o
   4   5   6        2.14        2.24      1.07 o
  -5   6   6        5.30        3.03      2.11 o
  -4   6   6        7.18        5.69      1.38 o
  -3   6   6      416.35      363.68     64.72 o
  -2   6   6       10.45       11.12      1.11 o
  -1   6   6      241.36      232.96      3.61 o
   0   6   6       64.49       69.35      2.13 o
   1   6   6       79.23       85.38      2.17 o
   2   6   6      119.60      131.06      2.63 o
   3   6   6      199.89      191.80      4.39 o
   4   6   6        0.61        2.51      1.94 o
  -5   7   6        1.23       -1.62      1.62 o
  -4   7   6        0.55        1.38      1.38 o
  -3   7   6       95.72       88.68     15.39 o
  -2   7   6       17.63       16.45      1.21 o
  -1   7   6       41.76       32.88      1.34 o
   0   7   6       10.54        6.71      1.26 o
   1   7   6      138.96      138.96      3.15 o
   2   7   6       34.08       31.77      1.46 o
   3   7   6        1.60        4.53      1.22 o
   4   7   6       14.35       12.29      1.27 o
  -5   8   6        3.76       -0.37      1.54 o
  -4   8   6        3.14        4.63      1.27 o
  -3   8   6      590.53      541.54     65.61 o
  -2   8   6      499.62      502.94      7.57 o
  -1   8   6      137.58      154.05      2.68 o
   0   8   6       24.43       22.38      1.34 o
   1   8   6       78.97       78.65      2.81 o
   2   8   6        0.52        1.17      1.23 o
   3   8   6       42.52       37.20      1.83 o
   4   8   6        3.50        5.45      1.23 o
  -5   9   6        5.75        3.47      1.54 o
  -4   9   6       11.67       12.20      1.41 o
  -3   9   6      169.62      168.92      7.08 o
  -2   9   6       51.92       54.18      2.25 o
  -1   9   6       69.46       76.45      2.39 o
   0   9   6       32.78       29.21      2.41 o
   1   9   6       40.34       40.68      2.27 o
   2   9   6       21.10       25.51      1.71 o
   3   9   6       25.96       35.32      3.25 o
   4   9   6       26.42       26.27      1.83 o
  -5  10   6        8.64        9.66      1.86 o
  -4  10   6        9.32       10.46      1.38 o
  -3  10   6       25.82       29.47      1.62 o
  -2  10   6      229.68      226.05      4.60 o
  -1  10   6       54.26       49.86      1.63 o
   0  10   6       54.91       59.16      2.42 o
   1  10   6       54.97       53.91      2.51 o
   2  10   6      215.83      225.15      4.29 o
   3  10   6       43.97       46.37      2.77 o
   4  10   6        2.12        3.45      1.27 o
  -5  11   6        0.15       -0.18      1.45 o
  -4  11   6       12.03       11.88      1.23 o
  -3  11   6      167.68      156.91      6.62 o
  -2  11   6        1.17        1.98      1.73 o
  -1  11   6        5.48        5.19      1.05 o
   0  11   6        8.37       11.80      1.46 o
   1  11   6       27.74       27.49      1.98 o
   2  11   6      235.51      231.94      3.89 o
   3  11   6       21.27       19.46      2.03 o
   4  11   6       24.13       25.65      1.71 o
  -5  12   6        4.90        5.08      1.82 o
  -4  12   6       35.03       38.05      1.69 o
  -3  12   6       63.65       49.68      2.21 o
  -2  12   6       15.09       14.46      1.75 o
  -1  12   6       35.86       43.56      1.65 o
   0  12   6      253.65      253.70      4.86 o
   1  12   6       61.87       61.84      8.26 o
   2  12   6      288.48      293.79      4.78 o
   3  12   6        3.59        0.79      2.08 o
   4  12   6        0.20        3.35      1.64 o
  -5  13   6       13.11       12.59      1.47 o
  -4  13   6        6.08        5.82      2.65 o
  -3  13   6        2.08        1.47      1.37 o
  -2  13   6       25.14       26.93      1.88 o
  -1  13   6        8.92       10.58      1.17 o
   0  13   6       17.25       15.24      1.93 o
   1  13   6       25.29       25.54      2.43 o
   2  13   6      463.02      451.73     10.03 o
   3  13   6        6.05        7.70      1.47 o
   4  13   6       30.11       30.82      2.35 o
  -5  14   6        2.86        8.52      1.58 o
  -4  14   6        8.09        8.45      2.08 o
  -3  14   6       84.28       75.38      3.68 o
  -2  14   6        9.35        8.47      2.04 o
  -1  14   6       56.60       63.10      2.27 o
   0  14   6       97.95      103.26      3.33 o
   1  14   6      279.61      280.21      5.20 o
   2  14   6        2.16        8.90      1.76 o
   3  14   6       16.21       15.13      1.53 o
  -5  15   6        2.74        0.90      1.34 o
  -4  15   6        3.96        4.85      1.64 o
  -3  15   6       34.94       30.24      2.69 o
  -2  15   6        0.05        0.04      1.82 o
  -1  15   6       17.05       15.87      2.16 o
   0  15   6      121.59      136.91      6.37 o
   1  15   6        9.09        8.49      1.86 o
   2  15   6      113.32      120.37      5.16 o
   3  15   6       21.94       22.66      1.58 o
  -5  16   6        1.44        1.15      2.03 o
  -4  16   6        0.02        1.25      1.57 o
  -3  16   6        7.70        8.41      1.83 o
  -2  16   6       26.78       25.34      3.40 o
  -1  16   6       62.26       58.36      3.00 o
   0  16   6       91.17       91.25      5.34 o
   1  16   6        1.86        1.29      2.65 o
   2  16   6       26.68       25.58      2.17 o
   3  16   6        2.20        2.54      1.48 o
  -4  17   6        0.50        0.63      1.49 o
  -3  17   6        0.33        1.53      1.62 o
  -2  17   6       10.00        9.43      1.95 o
  -1  17   6      108.49      104.99      6.83 o
   0  17   6        0.23        2.58      2.34 o
   1  17   6        1.68        1.68      1.90 o
   2  17   6        0.65        0.40      1.96 o
   3  17   6       28.21       33.87      2.02 o
  -4  18   6        0.61        1.77      1.48 o
  -3  18   6        7.75        5.64      1.70 o
  -2  18   6        0.11       -0.13      2.43 o
  -1  18   6       39.43       41.75      4.89 o
   0  18   6      108.03      115.32      6.06 o
   1  18   6        8.48        8.34      2.03 o
   2  18   6       11.37       12.55      1.76 o
   3  18   6        4.79        3.21      1.30 o
  -4  19   6        5.50        8.88      1.52 o
  -3  19   6        4.66        5.94      1.76 o
  -2  19   6       29.24       23.11      1.81 o
  -1  19   6       11.93        8.82      1.73 o
   0  19   6       36.27       35.98      3.78 o
   1  19   6       43.59       36.19      3.77 o
   2  19   6       10.03        7.94      1.68 o
   3  19   6       47.06       44.62      3.34 o
  -4  20   6        0.73        1.03      1.25 o
  -3  20   6       10.23       10.17      1.66 o
  -2  20   6       28.06       25.92      1.85 o
  -1  20   6        3.10        2.91      1.43 o
   0  20   6        0.55       -0.83      2.34 o
   1  20   6        4.83        7.69      1.68 o
   2  20   6       35.80       36.81      3.76 o
   3  20   6        3.46        5.38      1.57 o
  -4  21   6       13.78       13.96      1.65 o
  -3  21   6        2.91        2.76      2.84 o
  -2  21   6        1.06       -1.34      1.34 o
  -1  21   6        0.13       -0.75      1.43 o
   0  21   6        9.03        7.64      1.74 o
   1  21   6       84.03       85.80      3.48 o
   2  21   6       37.03       39.10      5.25 o
   3  21   6       16.15       16.90      1.95 o
  -4  22   6        0.03       -1.35      1.39 o
  -3  22   6       20.58       22.70      1.70 o
  -2  22   6       20.31       21.36      2.11 o
  -1  22   6        6.39        7.41      1.28 o
   0  22   6       31.91       33.26      2.49 o
   1  22   6        6.09        7.59      1.73 o
   2  22   6        4.09        3.53      1.60 o
  -3  23   6        0.48        1.40      1.46 o
  -2  23   6        2.76        2.09      1.34 o
  -1  23   6        1.76        0.56      1.42 o
   0  23   6       15.51       17.39      2.78 o
   1  23   6       16.51       14.47      1.78 o
   2  23   6       25.93       26.88      1.82 o
  -3  24   6        4.85        7.73      1.44 o
  -2  24   6       16.07       19.65      1.55 o
  -1  24   6       36.94       36.73      1.82 o
   0  24   6       22.77       20.17      1.93 o
   1  24   6        8.70        6.93      1.89 o
   2  24   6        7.60        8.33      1.47 o
  -3  25   6        1.33       -1.16      1.51 o
  -2  25   6        8.13        6.29      1.60 o
  -1  25   6        4.42        6.64      1.62 o
   0  25   6       22.73       23.49      2.18 o
   1  25   6        0.20        0.41      1.57 o
   2  25   6        9.36       12.33      1.98 o
  -3  26   6        0.43       -0.24      1.97 o
  -2  26   6       15.79       16.51      1.56 o
  -1  26   6       20.16       22.58      2.74 o
   0  26   6       55.65       56.92      2.69 o
   1  26   6        0.28       -0.56      1.61 o
  -2  27   6        1.41        2.08      1.49 o
  -1  27   6        2.10        1.03      2.16 o
   0  27   6        4.85        8.42      1.51 o
   1  27   6       11.74        7.92      2.07 o
  -2  28   6        3.05        1.97      2.33 o
  -1  28   6        0.45       -0.22      2.26 o
   0  28   6       32.76       30.71      1.81 o
   1  28   6       10.31       13.26      1.92 o
  -1  29   6        2.15        0.99      1.94 o
   0  29   6        0.00        0.57      2.38 o
  -5   0   7        5.72        3.54      2.41 o
  -3   0   7        6.95        3.68      2.38 o
  -1   0   7       99.96       92.85      5.15 o
   1   0   7       42.89       45.73      2.97 o
   3   0   7        3.94        3.31      1.30 o
  -5   1   7        0.07        0.81      1.79 o
  -4   1   7        0.14       -0.50      1.57 o
  -3   1   7        0.53        1.15      1.82 o
  -2   1   7        6.19        7.96      1.33 o
  -1   1   7       77.20       78.98      3.38 o
   0   1   7        0.61       -0.22      1.11 o
   1   1   7      227.30      222.10      5.20 o
   2   1   7       12.74       11.46      1.05 o
   3   1   7       20.95       19.51      1.04 o
  -5   2   7        1.58        2.17      2.23 o
  -4   2   7        2.71        2.83      1.56 o
  -3   2   7        2.48        1.85      1.85 o
  -2   2   7       54.02       52.79      2.25 o
  -1   2   7       53.53       49.64      4.24 o
   0   2   7       11.45       11.83      1.08 o
   1   2   7        0.33        7.23      1.71 o
   2   2   7       16.35       16.90      1.19 o
   3   2   7       10.42       12.40      0.97 o
  -5   3   7        1.50        2.44      2.05 o
  -4   3   7        0.32        0.27      1.40 o
  -3   3   7        4.95        5.72      1.85 o
  -2   3   7       20.22       15.00      1.37 o
  -1   3   7       63.00       64.69      2.43 o
   0   3   7        4.62        3.28      1.22 o
   1   3   7      203.85      200.00      3.85 o
   2   3   7      111.67       97.84      2.50 o
   3   3   7       16.16       19.68      1.11 o
  -5   4   7        0.11       -0.55      2.08 o
  -4   4   7        3.12        1.22      1.35 o
  -3   4   7      111.73       93.52      5.88 o
  -2   4   7        1.12        3.27      1.28 o
  -1   4   7       26.71       28.53      2.07 o
   0   4   7        2.24        1.09      1.27 o
   1   4   7       11.11       12.11      1.40 o
   2   4   7      116.53      120.97      3.01 o
   3   4   7        0.61        1.37      1.15 o
  -5   5   7        0.12       -0.17      1.96 o
  -4   5   7        0.34       -0.29      1.37 o
  -3   5   7        0.11        4.73      2.51 o
  -2   5   7       35.08       38.94      2.37 o
  -1   5   7       48.75       44.21      4.64 o
   0   5   7       62.24       61.01      2.17 o
   1   5   7       11.91       11.79      1.65 o
   2   5   7       54.56       53.74      2.44 o
   3   5   7        0.50       -1.21      1.21 o
  -5   6   7        2.54        4.73      1.91 o
  -4   6   7       23.08       21.86      1.64 o
  -3   6   7      105.87      108.47      6.05 o
  -2   6   7        9.62        9.91      1.50 o
  -1   6   7        0.92        1.77      1.35 o
   0   6   7        1.21        3.60      1.37 o
   1   6   7       12.20       10.30      1.54 o
   2   6   7       30.00       29.83      1.88 o
   3   6   7        1.82        0.75      1.22 o
  -5   7   7        0.61        3.58      1.90 o
  -4   7   7        0.08        2.48      1.35 o
  -3   7   7        2.85        3.76      2.51 o
  -2   7   7       36.03       29.54      1.94 o
  -1   7   7        3.35        1.79      1.51 o
   0   7   7      275.74      266.99      4.91 o
   1   7   7       45.88       43.35      2.33 o
   2   7   7        4.78        6.20      1.56 o
   3   7   7        1.79        0.98      1.54 o
  -5   8   7        3.32        5.34      1.86 o
  -4   8   7       11.60       11.66      1.93 o
  -3   8   7       13.89       21.02      1.92 o
  -2   8   7       48.26       54.06      2.07 o
  -1   8   7       20.25       22.74      1.45 o
   0   8   7       79.82       80.31      2.86 o
   1   8   7        1.01        2.97      1.34 o
   2   8   7       58.01       55.49      2.83 o
   3   8   7        0.37        1.83      1.88 o
  -5   9   7        5.67        2.69      1.96 o
  -4   9   7        9.82        9.53      1.34 o
  -3   9   7        0.02       -2.12      2.12 o
  -2   9   7        8.41        9.09      1.31 o
  -1   9   7       69.51       65.30      2.52 o
   0   9   7       88.63       98.65      3.14 o
   1   9   7      121.07      114.65      4.00 o
   2   9   7       10.82       14.10      1.39 o
   3   9   7        0.08        0.49      1.62 o
  -5  10   7        0.13        0.34      1.84 o
  -4  10   7        1.33        1.70      1.37 o
  -3  10   7       54.45       51.04      2.77 o
  -2  10   7       18.94       14.40      1.89 o
  -1  10   7        1.38        2.72      1.66 o
   0  10   7      318.07      316.29      5.31 o
   1  10   7       65.43       61.27      2.71 o
   2  10   7      210.01      219.53      3.82 o
   3  10   7        2.29        4.19      2.11 o
  -5  11   7       10.18       12.26      1.88 o
  -4  11   7        6.69        8.75      1.40 o
  -3  11   7        0.57       -1.23      1.23 o
  -2  11   7        1.14        1.52      1.78 o
  -1  11   7        6.85       12.92      1.66 o
   0  11   7       73.60       75.81      3.27 o
   1  11   7      152.42      160.15      5.48 o
   2  11   7      143.47      145.24      3.63 o
   3  11   7       13.24       14.24      1.60 o
  -4  12   7        1.84        2.84      1.37 o
  -3  12   7       59.45       60.71      1.93 o
  -2  12   7        3.67        8.61      3.22 o
  -1  12   7       33.04       35.99      4.24 o
   0  12   7       12.08       15.29      2.26 o
   1  12   7        0.04        5.25      1.41 o
   2  12   7       33.47       35.31      2.06 o
   3  12   7        7.04        7.06      1.47 o
  -4  13   7        5.00        3.54      1.61 o
  -3  13   7        2.46        1.79      1.24 o
  -2  13   7        1.49        2.65      1.77 o
  -1  13   7       13.56        9.98      2.31 o
   0  13   7      115.30      120.10      4.49 o
   1  13   7       65.23       58.50      2.16 o
   2  13   7       39.28       41.31      2.06 o
   3  13   7       30.03       24.34      1.71 o
  -4  14   7        0.33       -1.14      1.52 o
  -3  14   7       42.62       50.15      2.94 o
  -2  14   7       12.64       15.82      1.99 o
  -1  14   7       68.12       61.88      4.47 o
   0  14   7      213.70      228.80      8.33 o
   1  14   7       10.33       10.51      1.50 o
   2  14   7       15.86       13.47      1.70 o
   3  14   7        0.14        0.45      1.39 o
  -4  15   7        6.71        6.42      2.07 o
  -3  15   7        7.43        6.17      1.79 o
  -2  15   7       10.39       10.03      3.74 o
  -1  15   7      184.44      189.19      7.08 o
   0  15   7        7.68        8.62      2.60 o
   1  15   7        9.28       12.56      1.52 o
   2  15   7       14.66       14.45      1.41 o
   3  15   7        4.61        3.20      1.52 o
  -4  16   7        0.56       -0.85      1.43 o
  -3  16   7       12.62       13.20      1.91 o
  -2  16   7       25.05       26.80      2.29 o
  -1  16   7       45.12       50.04      4.09 o
   0  16   7       39.35       38.32      3.64 o
   1  16   7        1.21        1.60      1.43 o
   2  16   7        0.18        1.67      1.31 o
  -4  17   7        0.39        0.25      1.43 o
  -3  17   7        2.57        0.77      1.51 o
  -2  17   7       10.48       13.79      2.78 o
  -1  17   7       81.53       78.50      4.73 o
   0  17   7        0.64        2.55      2.33 o
   1  17   7        0.63        0.02      1.42 o
   2  17   7       64.98       57.48      2.03 o
  -4  18   7        2.09        2.14      1.40 o
  -3  18   7        0.11       -1.15      1.42 o
  -2  18   7       36.54       47.40      2.19 o
  -1  18   7        1.95        0.60      2.54 o
   0  18   7        0.25        1.80      2.30 o
   1  18   7        0.22        1.88      3.05 o
   2  18   7        6.58       10.20      1.35 o
  -4  19   7        2.07        1.47      1.86 o
  -3  19   7        0.16        0.90      1.55 o
  -2  19   7        0.78        1.58      1.30 o
  -1  19   7        1.60        1.90      1.75 o
   0  19   7       15.06       16.72      2.53 o
   1  19   7        0.25        0.09      1.57 o
   2  19   7       70.31       67.54      4.92 o
  -3  20   7        0.72        5.30      2.19 o
  -2  20   7        2.99        4.49      1.30 o
  -1  20   7       16.32       12.58      1.75 o
   0  20   7        0.84        1.38      2.22 o
   1  20   7        5.15        7.39      1.60 o
   2  20   7        2.81        4.48      2.94 o
  -3  21   7        0.58       -0.91      1.46 o
  -2  21   7        0.19       -1.05      1.34 o
  -1  21   7       27.26       23.83      1.63 o
   0  21   7       27.87       28.23      2.07 o
   1  21   7        1.01       -0.04      1.63 o
   2  21   7       35.32       37.68      1.82 o
  -3  22   7        1.25       -0.09      1.47 o
  -2  22   7        0.13        0.54      1.28 o
  -1  22   7        1.84        2.61      1.62 o
   0  22   7        1.72        2.03      1.56 o
   1  22   7       24.98       22.38      1.82 o
  -3  23   7        4.47        4.80      1.78 o
  -2  23   7        1.88        1.80      1.69 o
  -1  23   7       23.09       22.34      2.43 o
   0  23   7        2.03        1.29      1.51 o
   1  23   7        7.13        4.33      1.57 o
  -2  24   7        1.45        2.44      2.15 o
  -1  24   7        0.59       -0.84      2.07 o
   0  24   7        3.55        1.21      1.52 o
   1  24   7        0.01        0.11      1.92 o
  -2  25   7        3.25        0.49      2.34 o
  -1  25   7       14.24       20.79      2.49 o
   0  25   7        6.73        4.98      1.49 o
  -1  26   7        6.80        8.38      2.12 o
   0  26   7        0.17       -1.74      2.14 o
  -4   0   8        6.32        5.35      2.04 o
  -2   0   8        0.00        2.26      1.88 o
   0   0   8        1.23        1.40      2.81 o
   2   0   8       85.63       73.50      4.20 o
  -4   1   8        1.69        2.23      1.44 o
  -3   1   8        5.48        9.24      1.98 o
  -2   1   8       87.10       90.40      5.73 o
  -1   1   8        7.37        5.45      1.65 o
   0   1   8       33.66       32.79      2.73 o
   1   1   8        8.98        6.62      1.46 o
   2   1   8      103.26       97.07      2.75 o
   3   1   8        0.14        0.29      1.75 o
  -4   2   8        4.95        7.30      1.46 o
  -3   2   8        3.91        0.67      2.51 o
  -2   2   8        4.02        4.56      1.34 o
  -1   2   8       11.13       10.12      1.41 o
   0   2   8        0.70       -0.16      1.84 o
   1   2   8        5.22        3.42      1.38 o
   2   2   8       11.39       15.53      1.44 o
   3   2   8        4.07        0.45      2.36 o
  -4   3   8        0.13        0.69      1.50 o
  -3   3   8       29.83       32.54      3.56 o
  -2   3   8        6.93        7.78      1.40 o
  -1   3   8       33.14       27.05      1.89 o
   0   3   8       58.54       64.32      3.57 o
   1   3   8       43.37       39.18      2.23 o
   2   3   8        0.02        1.99      1.32 o
   3   3   8       13.35       11.27      2.42 o
  -4   4   8       12.63       10.61      1.33 o
  -3   4   8        0.10        1.53      2.56 o
  -2   4   8        0.12       -0.05      1.31 o
  -1   4   8        0.27        0.94      1.41 o
   0   4   8        0.42        3.62      1.57 o
   1   4   8       24.80       28.12      1.95 o
   2   4   8       26.91       22.04      1.66 o
   3   4   8       21.20       22.26      2.38 o
  -4   5   8        1.45        2.08      1.33 o
  -3   5   8       39.97       49.41      4.35 o
  -2   5   8        0.34       -0.88      1.97 o
  -1   5   8        5.01        9.10      1.54 o
   0   5   8       31.25       28.25      1.97 o
   1   5   8       40.35       43.00      2.21 o
   2   5   8       28.78       31.81      2.13 o
   3   5   8       36.37       33.11      2.54 o
  -4   6   8       10.00       11.67      1.37 o
  -3   6   8       59.27       65.01      3.72 o
  -2   6   8       13.03       13.20      1.66 o
  -1   6   8       55.38       53.79      2.50 o
   0   6   8        1.04        0.56      1.46 o
   1   6   8       13.60       14.71      2.20 o
   2   6   8        7.44       10.54      1.17 o
   3   6   8       15.90       14.66      1.38 o
  -4   7   8       16.82       12.39      1.30 o
  -3   7   8       19.03       19.43      1.59 o
  -2   7   8        0.20       -1.04      1.54 o
  -1   7   8      137.41      132.25      3.81 o
   0   7   8       37.80       38.72      2.18 o
   1   7   8       38.05       37.07      3.00 o
   2   7   8        0.25        1.11      1.17 o
  -4   8   8       13.30       12.80      1.28 o
  -3   8   8       21.98       24.73      1.73 o
  -2   8   8        0.00        0.50      1.86 o
  -1   8   8        8.44       10.50      1.70 o
   0   8   8        0.14        3.68      1.46 o
   1   8   8        0.38        1.97      1.40 o
   2   8   8        6.54        6.48      1.19 o
  -4   9   8        6.37        8.05      1.33 o
  -3   9   8        4.04        4.99      1.70 o
  -2   9   8       10.23       13.22      2.55 o
  -1   9   8       79.18       92.99      3.79 o
   0   9   8      143.99      145.50      3.58 o
   1   9   8       96.27      103.85      5.37 o
   2   9   8        7.83        9.17      1.35 o
  -4  10   8       48.94       39.62      1.58 o
  -3  10   8        8.34        0.14      2.12 o
  -2  10   8        0.01        2.80      2.55 o
  -1  10   8        3.46        4.47      1.81 o
   0  10   8        8.88        6.35      1.81 o
   1  10   8        7.26       13.12      1.56 o
   2  10   8        0.25        3.47      1.28 o
  -4  11   8       28.77       30.50      2.36 o
  -3  11   8        0.37        0.86      1.21 o
  -2  11   8       18.76       23.65      3.05 o
  -1  11   8       21.20       19.25      2.44 o
   0  11   8       21.27       25.94      2.37 o
   1  11   8       89.28       88.56      3.19 o
   2  11   8       21.16       21.41      1.38 o
  -4  12   8       21.82       26.20      2.29 o
  -3  12   8        1.75        0.89      1.48 o
  -2  12   8        1.66        3.50      2.44 o
  -1  12   8        0.33        0.10      2.58 o
   0  12   8       23.14       26.26      3.48 o
   1  12   8       24.90       26.59      2.80 o
   2  12   8       18.73       20.21      1.27 o
  -4  13   8       53.58       49.19      2.99 o
  -3  13   8       11.88        9.53      2.31 o
  -2  13   8       26.82       27.64      3.23 o
  -1  13   8        8.03        9.16      2.49 o
   0  13   8        1.61        0.66      2.38 o
   1  13   8        0.01        3.62      1.35 o
   2  13   8       36.18       34.88      1.51 o
  -4  14   8        2.38        3.09      1.90 o
  -3  14   8        2.25        0.36      2.02 o
  -2  14   8        3.03        2.39      2.69 o
  -1  14   8        1.66        2.05      2.49 o
   0  14   8       15.90       15.67      2.80 o
   1  14   8       49.63       45.02      2.69 o
   2  14   8       23.08       23.19      1.64 o
  -3  15   8       12.93       15.16      2.45 o
  -2  15   8       25.46       29.14      1.93 o
  -1  15   8       13.52       14.53      3.72 o
   0  15   8        0.77        2.35      2.20 o
   1  15   8       58.04       50.46      3.81 o
   2  15   8        2.37        7.23      2.24 o
  -3  16   8        0.02        4.92      2.17 o
  -2  16   8        0.11        0.66      2.56 o
  -1  16   8        2.88        2.23      1.80 o
   0  16   8       49.38       54.43      3.96 o
   1  16   8       32.85       35.40      3.16 o
  -3  17   8        4.22        3.02      1.94 o
  -2  17   8        3.54        5.37      1.56 o
  -1  17   8       54.81       57.69      6.42 o
   0  17   8        6.87        4.49      2.19 o
   1  17   8       58.57       66.38      3.97 o
  -3  18   8        8.05        7.18      2.08 o
  -2  18   8        2.43        1.22      1.67 o
  -1  18   8        0.32       -0.85      2.29 o
   0  18   8        0.77        0.30      2.23 o
   1  18   8       91.84       91.08      2.91 o
  -3  19   8        1.63        1.27      1.91 o
  -2  19   8        2.51       -0.75      1.59 o
  -1  19   8       21.56       17.21      2.57 o
   0  19   8        3.14        1.57      1.49 o
   1  19   8       17.56       20.64      1.69 o
  -2  20   8        0.16       -1.66      1.66 o
  -1  20   8        1.09        0.01      1.41 o
   0  20   8        1.41        3.99      2.51 o
   1  20   8       10.12       10.49      2.07 o
  -2  21   8        5.09        5.18      2.33 o
  -1  21   8       14.22       10.94      1.99 o
   0  21   8        0.13        2.49      1.47 o
  -1  22   8        1.16        1.37      1.97 o
   0  22   8        4.50        5.49      1.99 o
  -3   0   9        0.29        3.47      2.02 o
  -1   0   9        8.74       10.05      1.73 o
   1   0   9       71.06       74.68      4.18 o
  -4   1   9        0.00        1.75      3.80 o
  -3   1   9        5.82        7.61      1.40 o
  -2   1   9        1.57        1.11      1.19 o
  -1   1   9        0.65        2.85      1.19 o
   0   1   9        7.42        7.32      1.77 o
   1   1   9        5.17        5.39      1.51 o
   2   1   9        0.10        0.10      1.66 o
  -4   2   9       11.39        9.82      1.29 o
  -3   2   9        1.40        2.96      1.42 o
  -2   2   9        0.00       -1.09      1.43 o
  -1   2   9       24.10       30.73      1.64 o
   0   2   9       20.91       22.48      1.79 o
   1   2   9       35.75       37.86      2.64 o
   2   2   9        4.40        5.86      1.67 o
  -4   3   9        0.56        2.38      1.41 o
  -3   3   9        8.56       12.05      2.40 o
  -2   3   9        5.50        5.50      1.48 o
  -1   3   9       16.48       18.90      1.44 o
   0   3   9        8.72        7.19      1.50 o
   1   3   9        0.70        1.57      1.53 o
   2   3   9        1.39        0.28      2.14 o
  -3   4   9        0.81        1.81      1.44 o
  -2   4   9        2.88        2.75      1.39 o
  -1   4   9        4.77        4.81      1.22 o
   0   4   9       21.89       24.63      2.18 o
   1   4   9        0.63       -0.69      1.49 o
   2   4   9        5.47        8.33      2.27 o
  -3   5   9        2.69        4.28      1.27 o
  -2   5   9       19.61       20.71      1.94 o
  -1   5   9       60.27       64.02      2.14 o
   0   5   9        5.82        4.21      1.43 o
   1   5   9        0.01        0.95      1.51 o
  -3   6   9        2.37        5.81      1.50 o
  -2   6   9        0.06        0.82      1.72 o
  -1   6   9       33.68       39.09      2.21 o
   0   6   9       28.77       28.79      2.30 o
   1   6   9       15.96       16.34      3.75 o
  -3   7   9        1.56        3.75      1.58 o
  -2   7   9       24.19       21.45      3.06 o
  -1   7   9        0.00        2.49      1.24 o
   0   7   9       25.22       24.53      3.15 o
   1   7   9        2.29        1.44      2.52 o
  -3   8   9        0.45        1.23      1.25 o
  -2   8   9        1.30        1.51      2.42 o
  -1   8   9       44.13       42.83      2.55 o
   0   8   9       44.32       46.95      2.64 o
   1   8   9       41.50       39.03      2.25 o
  -3   9   9        4.43       -0.62      1.56 o
  -2   9   9        4.11        2.28      2.12 o
  -1   9   9       75.55       88.64      3.37 o
   0   9   9       10.08       12.06      2.12 o
   1   9   9       25.64       25.24      3.59 o
  -3  10   9        0.10        1.84      1.56 o
  -2  10   9        7.28        9.44      2.32 o
  -1  10   9        0.07       -0.24      2.08 o
   0  10   9        1.71        0.17      2.16 o
   1  10   9        5.78        9.10      1.93 o
  -3  11   9        8.87        7.45      2.07 o
  -2  11   9        2.92        3.02      2.36 o
  -1  11   9       35.02       39.91      2.67 o
   0  11   9        1.09        2.19      1.99 o
   1  11   9        5.22        7.07      1.83 o
  -3  12   9        0.20        0.02      1.92 o
  -2  12   9        0.09       -0.64      2.29 o
  -1  12   9       18.56       16.39      1.91 o
   0  12   9        7.16        7.05      2.20 o
   1  12   9        8.34       11.80      1.90 o
  -3  13   9       10.56        8.27      2.12 o
  -2  13   9        5.89        7.24      2.28 o
  -1  13   9        1.01        2.65      1.65 o
   0  13   9        5.04        3.98      2.01 o
   1  13   9       28.11       29.21      2.38 o
  -2  14   9        2.89        1.37      1.77 o
  -1  14   9        0.11        1.94      1.77 o
   0  14   9        0.91        0.48      1.99 o
  -2  15   9        0.05       -1.91      1.91 o
  -1  15   9        0.70        1.81      1.83 o
   0  15   9        0.26       -1.25      2.50 o
  -2  16   9        0.00       -0.03      2.19 o
  -1  16   9       10.09       10.52      1.95 o
   0  16   9        3.77        3.14      1.46 o
  -1  17   9        1.76        1.50      1.99 o
  -2   0  10        3.50        2.43      2.29 o
   0   0  10       18.90       19.84      2.32 o
  -2   1  10        0.73        1.45      2.24 o
  -1   1  10        0.00        0.63      1.15 o
   0   1  10        1.24        0.35      1.37 o
  -2   2  10        1.50        3.12      1.95 o
  -1   2  10        8.59        7.51      1.14 o
   0   2  10       17.00       14.50      1.51 o
  -2   3  10        0.79        2.51      2.23 o
  -1   3  10        0.11        0.64      1.26 o
   0   3  10        0.01        0.12      1.23 o
  -2   4  10        0.21        1.73      1.98 o
  -1   4  10       15.00       15.84      1.51 o
   0   4  10        6.58        4.08      1.19 o
  -2   5  10       12.79        8.14      1.95 o
  -1   5  10       15.57       13.54      3.19 o
   0   5  10        1.11        2.74      1.36 o
  -2   6  10        0.03       -1.53      1.96 o
  -1   6  10        2.15        3.00      1.96 o
  -1   7  10       25.50       22.94      2.35 o
  -1   8  10        0.08        4.75      2.20 o
 
